# Supplementary material for: About bacteriophage tail terminator and tail completion proteins: structure of the proximal extremity of siphophage T5 tail
Source: J Virol. 2024 Dec 23;99(1):e01376-24. doi: 10.1128/jvi.01376-24 (PMC11784142; doi:10.1128/jvi.01376-24)
Supplement: Supplemental text — PDB file of TCPp143 AlphaFold2 predictedmodel fitted into the free density of T5 tail tip. [file jvi.01376-24-s0001.txt]

REMARK   3 
REMARK   3 FILE CREATED: Thu Aug 19 09:52:15 2021
REMARK   3 PDB file of TCPp143 AlphaFold2 predicted 
REMARK   3 model fitted into the free density of T5 tail tip.
REMARK   3
REMARK   3 RESOLUTION: 6.00  
REMARK   3 
REMARK   3 REFINEMENT.
REMARK   3   PROGRAM     : PHENIX (1.19.2_4158: phenix.real_space_refine)
REMARK   3   AUTHORS     : Adams,Afonine,Bunkoczi,Burnley,Chen,Dar,Davis,
REMARK   3               : Draizen,Echols,Gildea,Gros,Grosse-Kunstleve,Headd,
REMARK   3               : Hintze,Hung,Ioerger,Liebschner,McCoy,McKee,Moriarty,
REMARK   3               : Oeffner,Poon,Read,Richardson,Richardson,Sacchettini,
REMARK   3               : Sauter,Sobolev,Storoni,Terwilliger,Williams,Zwart
REMARK   3 
REMARK   3 SCATTERING TABLE: ELECTRON
REMARK   3 
REMARK   3 REFINEMENT TARGET: REAL-SPACE (WEIGHTED MAP SUM AT ATOM CENTERS)
REMARK   3 
REMARK   3 MODEL TO MAP FIT.
REMARK   3   CC_mask  : 0.5656
REMARK   3   CC_volume: 0.5606
REMARK   3   CC_peaks : 0.4320
REMARK   3 
REMARK   3 GEOMETRY RESTRAINTS LIBRARY: GEOSTD + MONOMER LIBRARY + CDL V1.2
REMARK   3 DEVIATIONS FROM IDEAL VALUES.
REMARK   3   BOND      :  0.003   0.035   1981
REMARK   3   ANGLE     :  0.698   7.006   2667
REMARK   3   CHIRALITY :  0.044   0.138    307
REMARK   3   PLANARITY :  0.006   0.064    344
REMARK   3   DIHEDRAL  :  5.800  22.960    281
REMARK   3   MIN NONBONDED DISTANCE : 2.184
REMARK   3 
REMARK   3 MOLPROBITY STATISTICS.
REMARK   3   ALL-ATOM CLASHSCORE : 21.12
REMARK   3   RAMACHANDRAN PLOT:
REMARK   3     OUTLIERS :  0.00 %
REMARK   3     ALLOWED  :  9.49 %
REMARK   3     FAVORED  : 90.51 %
REMARK   3   ROTAMER OUTLIERS :  0.00 %
REMARK   3   CBETA DEVIATIONS :  0.00 %
REMARK   3   PEPTIDE PLANE:
REMARK   3     CIS-PROLINE     : 10.00 %
REMARK   3     CIS-GENERAL     : 1.23 %
REMARK   3     TWISTED PROLINE : 0.00 %
REMARK   3     TWISTED GENERAL : 0.00 %
REMARK   3 
REMARK   3 RAMA-Z (RAMACHANDRAN PLOT Z-SCORE):
REMARK   3 INTERPRETATION: BAD |RAMA-Z| > 3; SUSPICIOUS 2 < |RAMA-Z| < 3; GOOD |RAMA-Z| < 2.
REMARK   3 SCORES FOR WHOLE/HELIX/SHEET/LOOP ARE SCALED INDEPENDENTLY;
REMARK   3 THEREFORE, THE VALUES ARE NOT RELATED IN A SIMPLE MANNER.
REMARK   3   WHOLE: -3.27 (0.47), RESIDUES: 253
REMARK   3   HELIX: -0.93 (0.57), RESIDUES: 73
REMARK   3   SHEET: -3.47 (0.63), RESIDUES: 36
REMARK   3   LOOP : -2.55 (0.47), RESIDUES: 144
REMARK   3 
HELIX    1   1 LEU A    3  GLN A   14  1                                  12
HELIX    2   2 GLN A   58  ALA A   71  1                                  14
HELIX    3   3 LEU A   78  THR A   92  1                                  15
HELIX    4   4 ASN A  136  ASP A  154  1                                  19
HELIX    5   5 PRO A  161  PHE A  169  1                                   9
HELIX    6   6 SER A  204  PHE A  206  1                                   3
HELIX    7   7 LYS A  229  ARG A  240  1                                  12
SHEET    1   1 1 ILE A 175  ARG A 181  0
SHEET    2   2 1 GLU A 191  TYR A 196  0
SHEET    3   3 1 LYS A 248  ASN A 252  0
ATOM      1  N   MET A   1     110.883 182.546 183.872  1.00256.75      AP1  N
ATOM      2  CA  MET A   1     112.144 183.212 184.176  1.00256.75      AP1  C
ATOM      3  C   MET A   1     113.257 182.192 184.374  1.00256.75      AP1  C
ATOM      4  O   MET A   1     113.137 181.039 183.960  1.00256.75      AP1  O
ATOM      5  CB  MET A   1     112.009 184.081 185.427  1.00256.75      AP1  C
ATOM      6  CG  MET A   1     111.278 185.391 185.203  1.00256.75      AP1  C
ATOM      7  SD  MET A   1     109.506 185.149 184.986  1.00256.75      AP1  S
ATOM      8  CE  MET A   1     109.012 184.785 186.667  1.00256.75      AP1  C
ATOM      9  N   SER A   2     114.344 182.634 185.004  1.00254.02      AP1  N
ATOM     10  CA  SER A   2     115.373 181.710 185.456  1.00254.02      AP1  C
ATOM     11  C   SER A   2     114.760 180.689 186.404  1.00254.02      AP1  C
ATOM     12  O   SER A   2     113.915 181.023 187.236  1.00254.02      AP1  O
ATOM     13  CB  SER A   2     116.500 182.477 186.150  1.00254.02      AP1  C
ATOM     14  OG  SER A   2     117.331 181.611 186.900  1.00254.02      AP1  O
ATOM     15  N   LEU A   3     115.187 179.429 186.269  1.00229.97      AP1  N
ATOM     16  CA  LEU A   3     114.545 178.348 187.015  1.00229.97      AP1  C
ATOM     17  C   LEU A   3     114.549 178.621 188.513  1.00229.97      AP1  C
ATOM     18  O   LEU A   3     113.541 178.397 189.190  1.00229.97      AP1  O
ATOM     19  CB  LEU A   3     115.222 177.012 186.711  1.00229.97      AP1  C
ATOM     20  CG  LEU A   3     114.963 176.467 185.306  1.00229.97      AP1  C
ATOM     21  CD1 LEU A   3     115.249 174.972 185.233  1.00229.97      AP1  C
ATOM     22  CD2 LEU A   3     113.547 176.782 184.856  1.00229.97      AP1  C
ATOM     23  N   SER A   4     115.665 179.116 189.049  1.00242.91      AP1  N
ATOM     24  CA  SER A   4     115.669 179.584 190.429  1.00242.91      AP1  C
ATOM     25  C   SER A   4     114.684 180.735 190.608  1.00242.91      AP1  C
ATOM     26  O   SER A   4     113.817 180.706 191.494  1.00242.91      AP1  O
ATOM     27  CB  SER A   4     117.081 180.011 190.830  1.00242.91      AP1  C
ATOM     28  OG  SER A   4     117.103 180.530 192.149  1.00242.91      AP1  O
ATOM     29  N   ASP A   5     114.796 181.754 189.752  1.00276.22      AP1  N
ATOM     30  CA  ASP A   5     113.902 182.902 189.834  1.00276.22      AP1  C
ATOM     31  C   ASP A   5     112.459 182.518 189.543  1.00276.22      AP1  C
ATOM     32  O   ASP A   5     111.549 182.988 190.228  1.00276.22      AP1  O
ATOM     33  CB  ASP A   5     114.363 183.994 188.872  1.00276.22      AP1  C
ATOM     34  CG  ASP A   5     115.791 184.428 189.127  1.00276.22      AP1  C
ATOM     35  OD1 ASP A   5     116.428 183.872 190.046  1.00276.22      AP1  O
ATOM     36  OD2 ASP A   5     116.276 185.323 188.406  1.00276.22      AP1  O
ATOM     37  N   LEU A   6     112.226 181.673 188.535  1.00257.75      AP1  N
ATOM     38  CA  LEU A   6     110.864 181.264 188.205  1.00257.75      AP1  C
ATOM     39  C   LEU A   6     110.242 180.466 189.346  1.00257.75      AP1  C
ATOM     40  O   LEU A   6     109.080 180.681 189.712  1.00257.75      AP1  O
ATOM     41  CB  LEU A   6     110.862 180.449 186.908  1.00257.75      AP1  C
ATOM     42  CG  LEU A   6     109.508 179.975 186.380  1.00257.75      AP1  C
ATOM     43  CD1 LEU A   6     108.616 181.160 186.045  1.00257.75      AP1  C
ATOM     44  CD2 LEU A   6     109.692 179.078 185.163  1.00257.75      AP1  C
ATOM     45  N   ALA A   7     111.007 179.532 189.918  1.00264.95      AP1  N
ATOM     46  CA  ALA A   7     110.519 178.721 191.025  1.00264.95      AP1  C
ATOM     47  C   ALA A   7     110.239 179.549 192.269  1.00264.95      AP1  C
ATOM     48  O   ALA A   7     109.262 179.274 192.973  1.00264.95      AP1  O
ATOM     49  CB  ALA A   7     111.524 177.616 191.352  1.00264.95      AP1  C
ATOM     50  N   ARG A   8     111.079 180.542 192.569  1.00297.96      AP1  N
ATOM     51  CA  ARG A   8     110.762 181.444 193.669  1.00297.96      AP1  C
ATOM     52  C   ARG A   8     109.539 182.301 193.358  1.00297.96      AP1  C
ATOM     53  O   ARG A   8     108.663 182.470 194.215  1.00297.96      AP1  O
ATOM     54  CB  ARG A   8     111.968 182.327 193.987  1.00297.96      AP1  C
ATOM     55  CG  ARG A   8     113.084 181.609 194.728  1.00297.96      AP1  C
ATOM     56  CD  ARG A   8     112.631 181.215 196.127  1.00297.96      AP1  C
ATOM     57  NE  ARG A   8     113.443 180.144 196.693  1.00297.96      AP1  N
ATOM     58  CZ  ARG A   8     113.216 178.852 196.502  1.00297.96      AP1  C
ATOM     59  NH1 ARG A   8     112.212 178.430 195.750  1.00297.96      AP1  N
ATOM     60  NH2 ARG A   8     114.019 177.960 197.075  1.00297.96      AP1  N
ATOM     61  N   GLN A   9     109.453 182.822 192.131  1.00335.24      AP1  N
ATOM     62  CA  GLN A   9     108.432 183.804 191.788  1.00335.24      AP1  C
ATOM     63  C   GLN A   9     107.043 183.185 191.745  1.00335.24      AP1  C
ATOM     64  O   GLN A   9     106.075 183.806 192.193  1.00335.24      AP1  O
ATOM     65  CB  GLN A   9     108.774 184.457 190.447  1.00335.24      AP1  C
ATOM     66  CG  GLN A   9     107.893 185.636 190.067  1.00335.24      AP1  C
ATOM     67  CD  GLN A   9     106.627 185.215 189.344  1.00335.24      AP1  C
ATOM     68  OE1 GLN A   9     106.585 184.167 188.699  1.00335.24      AP1  O
ATOM     69  NE2 GLN A   9     105.586 186.033 189.450  1.00335.24      AP1  N
ATOM     70  N   ILE A  10     106.920 181.971 191.199  1.00372.72      AP1  N
ATOM     71  CA  ILE A  10     105.606 181.337 191.108  1.00372.72      AP1  C
ATOM     72  C   ILE A  10     104.979 181.229 192.494  1.00372.72      AP1  C
ATOM     73  O   ILE A  10     103.843 181.666 192.717  1.00372.72      AP1  O
ATOM     74  CB  ILE A  10     105.710 179.966 190.408  1.00372.72      AP1  C
ATOM     75  CG1 ILE A  10     104.349 179.268 190.354  1.00372.72      AP1  C
ATOM     76  CG2 ILE A  10     106.754 179.069 191.063  1.00372.72      AP1  C
ATOM     77  CD1 ILE A  10     103.322 179.987 189.523  1.00372.72      AP1  C
ATOM     78  N   ILE A  11     105.745 180.719 193.462  1.00378.02      AP1  N
ATOM     79  CA  ILE A  11     105.234 180.545 194.818  1.00378.02      AP1  C
ATOM     80  C   ILE A  11     105.042 181.894 195.499  1.00378.02      AP1  C
ATOM     81  O   ILE A  11     104.031 182.125 196.174  1.00378.02      AP1  O
ATOM     82  CB  ILE A  11     106.172 179.627 195.624  1.00378.02      AP1  C
ATOM     83  CG1 ILE A  11     106.071 178.186 195.118  1.00378.02      AP1  C
ATOM     84  CG2 ILE A  11     105.846 179.690 197.107  1.00378.02      AP1  C
ATOM     85  CD1 ILE A  11     107.362 177.405 195.221  1.00378.02      AP1  C
ATOM     86  N   LYS A  12     105.994 182.813 195.326  1.00356.82      AP1  N
ATOM     87  CA  LYS A  12     105.957 184.081 196.040  1.00356.82      AP1  C
ATOM     88  C   LYS A  12     104.830 184.996 195.577  1.00356.82      AP1  C
ATOM     89  O   LYS A  12     104.260 185.723 196.399  1.00356.82      AP1  O
ATOM     90  CB  LYS A  12     107.300 184.804 195.888  1.00356.82      AP1  C
ATOM     91  CG  LYS A  12     107.387 186.137 196.612  1.00356.82      AP1  C
ATOM     92  CD  LYS A  12     107.102 185.974 198.098  1.00356.82      AP1  C
ATOM     93  CE  LYS A  12     107.067 187.318 198.808  1.00356.82      AP1  C
ATOM     94  NZ  LYS A  12     106.444 187.220 200.158  1.00356.82      AP1  N
ATOM     95  N   GLU A  13     104.487 184.976 194.289  1.00385.27      AP1  N
ATOM     96  CA  GLU A  13     103.494 185.890 193.740  1.00385.27      AP1  C
ATOM     97  C   GLU A  13     102.236 185.174 193.266  1.00385.27      AP1  C
ATOM     98  O   GLU A  13     101.134 185.514 193.709  1.00385.27      AP1  O
ATOM     99  CB  GLU A  13     104.116 186.695 192.591  1.00385.27      AP1  C
ATOM    100  CG  GLU A  13     105.036 187.814 193.051  1.00385.27      AP1  C
ATOM    101  CD  GLU A  13     105.993 188.269 191.968  1.00385.27      AP1  C
ATOM    102  OE1 GLU A  13     105.532 188.885 190.986  1.00385.27      AP1  O
ATOM    103  OE2 GLU A  13     107.208 188.015 192.105  1.00385.27      AP1  O
ATOM    104  N   GLN A  14     102.359 184.185 192.377  1.00380.21      AP1  N
ATOM    105  CA  GLN A  14     101.158 183.566 191.829  1.00380.21      AP1  C
ATOM    106  C   GLN A  14     100.475 182.634 192.816  1.00380.21      AP1  C
ATOM    107  O   GLN A  14      99.300 182.306 192.617  1.00380.21      AP1  O
ATOM    108  CB  GLN A  14     101.486 182.803 190.546  1.00380.21      AP1  C
ATOM    109  CG  GLN A  14     101.642 183.678 189.314  1.00380.21      AP1  C
ATOM    110  CD  GLN A  14     103.085 184.035 189.032  1.00380.21      AP1  C
ATOM    111  OE1 GLN A  14     103.963 183.818 189.866  1.00380.21      AP1  O
ATOM    112  NE2 GLN A  14     103.341 184.582 187.850  1.00380.21      AP1  N
ATOM    113  N   LEU A  15     101.171 182.203 193.870  1.00416.07      AP1  N
ATOM    114  CA  LEU A  15     100.591 181.302 194.859  1.00416.07      AP1  C
ATOM    115  C   LEU A  15     100.506 181.947 196.238  1.00416.07      AP1  C
ATOM    116  O   LEU A  15     100.164 181.267 197.210  1.00416.07      AP1  O
ATOM    117  CB  LEU A  15     101.386 179.995 194.933  1.00416.07      AP1  C
ATOM    118  CG  LEU A  15     101.614 179.275 193.602  1.00416.07      AP1  C
ATOM    119  CD1 LEU A  15     102.669 178.190 193.745  1.00416.07      AP1  C
ATOM    120  CD2 LEU A  15     100.312 178.695 193.072  1.00416.07      AP1  C
ATOM    121  N   ASP A  16     100.820 183.239 196.349  1.00449.95      AP1  N
ATOM    122  CA  ASP A  16     100.718 183.934 197.625  1.00449.95      AP1  C
ATOM    123  C   ASP A  16      99.272 183.968 198.105  1.00449.95      AP1  C
ATOM    124  O   ASP A  16      98.934 183.353 199.122  1.00449.95      AP1  O
ATOM    125  CB  ASP A  16     101.271 185.357 197.505  1.00449.95      AP1  C
ATOM    126  CG  ASP A  16     101.365 186.067 198.844  1.00449.95      AP1  C
ATOM    127  OD1 ASP A  16     101.158 185.414 199.889  1.00449.95      AP1  O
ATOM    128  OD2 ASP A  16     101.646 187.284 198.853  1.00449.95      AP1  O
ATOM    129  N   THR A  17      98.412 184.682 197.375  1.00485.09      AP1  N
ATOM    130  CA  THR A  17      96.989 184.735 197.695  1.00485.09      AP1  C
ATOM    131  C   THR A  17      96.077 184.623 196.484  1.00485.09      AP1  C
ATOM    132  O   THR A  17      94.884 184.360 196.668  1.00485.09      AP1  O
ATOM    133  CB  THR A  17      96.646 186.037 198.442  1.00485.09      AP1  C
ATOM    134  OG1 THR A  17      97.084 187.163 197.673  1.00485.09      AP1  O
ATOM    135  CG2 THR A  17      97.300 186.072 199.819  1.00485.09      AP1  C
ATOM    136  N   ALA A  18      96.580 184.807 195.262  1.00402.90      AP1  N
ATOM    137  CA  ALA A  18      95.727 184.802 194.079  1.00402.90      AP1  C
ATOM    138  C   ALA A  18      95.329 183.401 193.637  1.00402.90      AP1  C
ATOM    139  O   ALA A  18      94.471 183.271 192.756  1.00402.90      AP1  O
ATOM    140  CB  ALA A  18      96.426 185.526 192.927  1.00402.90      AP1  C
ATOM    141  N   SER A  19      95.919 182.363 194.215  1.00351.97      AP1  N
ATOM    142  CA  SER A  19      95.644 180.983 193.848  1.00351.97      AP1  C
ATOM    143  C   SER A  19      95.083 180.234 195.056  1.00351.97      AP1  C
ATOM    144  O   SER A  19      94.753 180.830 196.086  1.00351.97      AP1  O
ATOM    145  CB  SER A  19      96.906 180.309 193.305  1.00351.97      AP1  C
ATOM    146  OG  SER A  19      97.479 181.072 192.258  1.00351.97      AP1  O
ATOM    147  N   ARG A  20      94.966 178.917 194.910  1.00332.33      AP1  N
ATOM    148  CA  ARG A  20      94.524 178.060 196.000  1.00332.33      AP1  C
ATOM    149  C   ARG A  20      95.442 178.211 197.213  1.00332.33      AP1  C
ATOM    150  O   ARG A  20      96.542 178.764 197.130  1.00332.33      AP1  O
ATOM    151  CB  ARG A  20      94.475 176.599 195.545  1.00332.33      AP1  C
ATOM    152  CG  ARG A  20      93.252 176.232 194.705  1.00332.33      AP1  C
ATOM    153  CD  ARG A  20      93.331 176.765 193.278  1.00332.33      AP1  C
ATOM    154  NE  ARG A  20      94.344 176.088 192.477  1.00332.33      AP1  N
ATOM    155  CZ  ARG A  20      94.885 176.594 191.377  1.00332.33      AP1  C
ATOM    156  NH1 ARG A  20      94.534 177.785 190.919  1.00332.33      AP1  N
ATOM    157  NH2 ARG A  20      95.803 175.890 190.722  1.00332.33      AP1  N
ATOM    158  N   SER A  21      94.968 177.705 198.354  1.00307.33      AP1  N
ATOM    159  CA  SER A  21      95.626 177.914 199.639  1.00307.33      AP1  C
ATOM    160  C   SER A  21      97.092 177.499 199.613  1.00307.33      AP1  C
ATOM    161  O   SER A  21      97.411 176.315 199.466  1.00307.33      AP1  O
ATOM    162  CB  SER A  21      94.887 177.147 200.739  1.00307.33      AP1  C
ATOM    163  OG  SER A  21      94.904 175.753 200.487  1.00307.33      AP1  O
ATOM    164  N   GLU A  22      97.988 178.476 199.767  1.00321.28      AP1  N
ATOM    165  CA  GLU A  22      99.426 178.241 199.736  1.00321.28      AP1  C
ATOM    166  C   GLU A  22     100.159 179.420 200.365  1.00321.28      AP1  C
ATOM    167  O   GLU A  22     100.025 180.556 199.897  1.00321.28      AP1  O
ATOM    168  CB  GLU A  22      99.907 178.027 198.299  1.00321.28      AP1  C
ATOM    169  CG  GLU A  22     101.051 177.039 198.156  1.00321.28      AP1  C
ATOM    170  CD  GLU A  22     100.649 175.617 198.492  1.00321.28      AP1  C
ATOM    171  OE1 GLU A  22      99.530 175.209 198.122  1.00321.28      AP1  O
ATOM    172  OE2 GLU A  22     101.458 174.902 199.119  1.00321.28      AP1  O
ATOM    173  N   ASN A  23     100.939 179.169 201.416  1.00341.90      AP1  N
ATOM    174  CA  ASN A  23     101.637 180.236 202.118  1.00341.90      AP1  C
ATOM    175  C   ASN A  23     102.897 179.683 202.768  1.00341.90      AP1  C
ATOM    176  O   ASN A  23     102.898 178.556 203.268  1.00341.90      AP1  O
ATOM    177  CB  ASN A  23     100.744 180.882 203.188  1.00341.90      AP1  C
ATOM    178  CG  ASN A  23      99.661 181.762 202.595  1.00341.90      AP1  C
ATOM    179  OD1 ASN A  23      98.493 181.376 202.539  1.00341.90      AP1  O
ATOM    180  ND2 ASN A  23     100.043 182.952 202.146  1.00341.90      AP1  N
ATOM    181  N   ASN A  24     103.967 180.478 202.758  1.00357.90      AP1  N
ATOM    182  CA  ASN A  24     104.019 181.724 201.996  1.00357.90      AP1  C
ATOM    183  C   ASN A  24     105.282 181.779 201.140  1.00357.90      AP1  C
ATOM    184  O   ASN A  24     105.260 182.259 200.007  1.00357.90      AP1  O
ATOM    185  CB  ASN A  24     103.963 182.933 202.933  1.00357.90      AP1  C
ATOM    186  CG  ASN A  24     103.553 184.207 202.218  1.00357.90      AP1  C
ATOM    187  OD1 ASN A  24     103.484 184.250 200.991  1.00357.90      AP1  O
ATOM    188  ND2 ASN A  24     103.276 185.253 202.987  1.00357.90      AP1  N
ATOM    189  N   LYS A  25     106.380 181.276 201.697  1.00299.37      AP1  N
ATOM    190  CA  LYS A  25     107.685 181.246 201.037  1.00299.37      AP1  C
ATOM    191  C   LYS A  25     108.200 179.813 201.134  1.00299.37      AP1  C
ATOM    192  O   LYS A  25     108.732 179.398 202.166  1.00299.37      AP1  O
ATOM    193  CB  LYS A  25     108.652 182.246 201.674  1.00299.37      AP1  C
ATOM    194  CG  LYS A  25     110.094 182.114 201.204  1.00299.37      AP1  C
ATOM    195  CD  LYS A  25     110.215 182.358 199.708  1.00299.37      AP1  C
ATOM    196  CE  LYS A  25     110.017 183.827 199.371  1.00299.37      AP1  C
ATOM    197  NZ  LYS A  25     111.097 184.681 199.939  1.00299.37      AP1  N
ATOM    198  N   ASN A  26     108.031 179.057 200.053  1.00311.74      AP1  N
ATOM    199  CA  ASN A  26     108.390 177.646 200.060  1.00311.74      AP1  C
ATOM    200  C   ASN A  26     109.905 177.476 200.079  1.00311.74      AP1  C
ATOM    201  O   ASN A  26     110.613 178.029 199.232  1.00311.74      AP1  O
ATOM    202  CB  ASN A  26     107.795 176.949 198.839  1.00311.74      AP1  C
ATOM    203  CG  ASN A  26     106.370 176.487 199.068  1.00311.74      AP1  C
ATOM    204  OD1 ASN A  26     105.921 176.362 200.207  1.00311.74      AP1  O
ATOM    205  ND2 ASN A  26     105.651 176.235 197.982  1.00311.74      AP1  N
ATOM    206  N   THR A  27     110.401 176.710 201.049  1.00293.82      AP1  N
ATOM    207  CA  THR A  27     111.817 176.348 201.101  1.00293.82      AP1  C
ATOM    208  C   THR A  27     112.038 175.170 200.155  1.00293.82      AP1  C
ATOM    209  O   THR A  27     111.557 174.057 200.371  1.00293.82      AP1  O
ATOM    210  CB  THR A  27     112.260 176.053 202.534  1.00293.82      AP1  C
ATOM    211  OG1 THR A  27     113.657 175.734 202.557  1.00293.82      AP1  O
ATOM    212  CG2 THR A  27     111.447 174.927 203.181  1.00293.82      AP1  C
ATOM    213  N   VAL A  28     112.748 175.431 199.063  1.00306.73      AP1  N
ATOM    214  CA  VAL A  28     112.948 174.454 198.000  1.00306.73      AP1  C
ATOM    215  C   VAL A  28     114.441 174.189 197.877  1.00306.73      AP1  C
ATOM    216  O   VAL A  28     115.221 175.101 197.582  1.00306.73      AP1  O
ATOM    217  CB  VAL A  28     112.364 174.935 196.665  1.00306.73      AP1  C
ATOM    218  CG1 VAL A  28     112.327 173.794 195.660  1.00306.73      AP1  C
ATOM    219  CG2 VAL A  28     110.976 175.527 196.868  1.00306.73      AP1  C
ATOM    220  N   VAL A  29     114.843 172.937 198.104  1.00319.37      AP1  N
ATOM    221  CA  VAL A  29     116.199 172.530 197.764  1.00319.37      AP1  C
ATOM    222  C   VAL A  29     116.289 172.343 196.254  1.00319.37      AP1  C
ATOM    223  O   VAL A  29     115.439 171.688 195.634  1.00319.37      AP1  O
ATOM    224  CB  VAL A  29     116.603 171.258 198.533  1.00319.37      AP1  C
ATOM    225  CG1 VAL A  29     115.696 170.085 198.186  1.00319.37      AP1  C
ATOM    226  CG2 VAL A  29     118.058 170.912 198.257  1.00319.37      AP1  C
ATOM    227  N   TYR A  30     117.300 172.951 195.649  1.00271.14      AP1  N
ATOM    228  CA  TYR A  30     117.381 173.077 194.198  1.00271.14      AP1  C
ATOM    229  C   TYR A  30     118.243 171.948 193.639  1.00271.14      AP1  C
ATOM    230  O   TYR A  30     119.438 172.114 193.391  1.00271.14      AP1  O
ATOM    231  CB  TYR A  30     117.916 174.449 193.808  1.00271.14      AP1  C
ATOM    232  CG  TYR A  30     116.841 175.511 193.750  1.00271.14      AP1  C
ATOM    233  CD1 TYR A  30     115.510 175.192 193.991  1.00271.14      AP1  C
ATOM    234  CD2 TYR A  30     117.155 176.831 193.462  1.00271.14      AP1  C
ATOM    235  CE1 TYR A  30     114.522 176.156 193.940  1.00271.14      AP1  C
ATOM    236  CE2 TYR A  30     116.174 177.802 193.412  1.00271.14      AP1  C
ATOM    237  CZ  TYR A  30     114.860 177.459 193.650  1.00271.14      AP1  C
ATOM    238  OH  TYR A  30     113.881 178.424 193.598  1.00271.14      AP1  O
ATOM    239  N   SER A  31     117.617 170.791 193.451  1.00210.99      AP1  N
ATOM    240  CA  SER A  31     118.178 169.692 192.675  1.00210.99      AP1  C
ATOM    241  C   SER A  31     117.334 169.577 191.412  1.00210.99      AP1  C
ATOM    242  O   SER A  31     116.289 168.920 191.417  1.00210.99      AP1  O
ATOM    243  CB  SER A  31     118.175 168.389 193.471  1.00210.99      AP1  C
ATOM    244  OG  SER A  31     119.051 167.438 192.895  1.00210.99      AP1  O
ATOM    245  N   VAL A  32     117.769 170.243 190.347  1.00163.84      AP1  N
ATOM    246  CA  VAL A  32     117.021 170.323 189.100  1.00163.84      AP1  C
ATOM    247  C   VAL A  32     117.686 169.403 188.088  1.00163.84      AP1  C
ATOM    248  O   VAL A  32     118.854 169.600 187.734  1.00163.84      AP1  O
ATOM    249  CB  VAL A  32     116.961 171.767 188.574  1.00163.84      AP1  C
ATOM    250  CG1 VAL A  32     116.206 171.821 187.260  1.00163.84      AP1  C
ATOM    251  CG2 VAL A  32     116.326 172.686 189.605  1.00163.84      AP1  C
ATOM    252  N   GLU A  33     116.944 168.400 187.625  1.00142.47      AP1  N
ATOM    253  CA  GLU A  33     117.467 167.465 186.636  1.00142.47      AP1  C
ATOM    254  C   GLU A  33     117.697 168.203 185.324  1.00142.47      AP1  C
ATOM    255  O   GLU A  33     116.823 168.935 184.850  1.00142.47      AP1  O
ATOM    256  CB  GLU A  33     116.507 166.294 186.447  1.00142.47      AP1  C
ATOM    257  CG  GLU A  33     116.989 165.255 185.441  1.00142.47      AP1  C
ATOM    258  CD  GLU A  33     118.329 164.642 185.816  1.00142.47      AP1  C
ATOM    259  OE1 GLU A  33     118.611 164.507 187.026  1.00142.47      AP1  O
ATOM    260  OE2 GLU A  33     119.101 164.296 184.897  1.00142.47      AP1  O
ATOM    261  N   THR A  34     118.876 168.011 184.737  1.00144.20      AP1  N
ATOM    262  CA  THR A  34     119.231 168.696 183.502  1.00144.20      AP1  C
ATOM    263  C   THR A  34     118.552 168.049 182.302  1.00144.20      AP1  C
ATOM    264  O   THR A  34     118.816 166.888 181.975  1.00144.20      AP1  O
ATOM    265  CB  THR A  34     120.749 168.710 183.324  1.00144.20      AP1  C
ATOM    266  OG1 THR A  34     121.277 167.400 183.562  1.00144.20      AP1  O
ATOM    267  CG2 THR A  34     121.383 169.701 184.282  1.00144.20      AP1  C
ATOM    268  N   GLY A  35     117.678 168.803 181.641  1.00224.13      AP1  N
ATOM    269  CA  GLY A  35     116.895 168.294 180.534  1.00224.13      AP1  C
ATOM    270  C   GLY A  35     115.532 168.948 180.482  1.00224.13      AP1  C
ATOM    271  O   GLY A  35     114.909 169.173 181.524  1.00224.13      AP1  O
ATOM    272  N   LEU A  36     115.060 169.271 179.279  1.00283.58      AP1  N
ATOM    273  CA  LEU A  36     113.787 169.967 179.138  1.00283.58      AP1  C
ATOM    274  C   LEU A  36     112.644 169.093 179.641  1.00283.58      AP1  C
ATOM    275  O   LEU A  36     112.501 167.938 179.228  1.00283.58      AP1  O
ATOM    276  CB  LEU A  36     113.575 170.382 177.678  1.00283.58      AP1  C
ATOM    277  CG  LEU A  36     113.463 169.362 176.535  1.00283.58      AP1  C
ATOM    278  CD1 LEU A  36     112.032 168.876 176.319  1.00283.58      AP1  C
ATOM    279  CD2 LEU A  36     114.036 169.939 175.248  1.00283.58      AP1  C
ATOM    280  N   LYS A  37     111.851 169.642 180.553  1.00257.22      AP1  N
ATOM    281  CA  LYS A  37     110.699 168.968 181.131  1.00257.22      AP1  C
ATOM    282  C   LYS A  37     109.474 169.866 181.012  1.00257.22      AP1  C
ATOM    283  O   LYS A  37     109.571 171.050 180.676  1.00257.22      AP1  O
ATOM    284  CB  LYS A  37     110.943 168.607 182.603  1.00257.22      AP1  C
ATOM    285  CG  LYS A  37     112.214 167.817 182.873  1.00257.22      AP1  C
ATOM    286  CD  LYS A  37     112.277 166.554 182.034  1.00257.22      AP1  C
ATOM    287  CE  LYS A  37     112.973 165.433 182.784  1.00257.22      AP1  C
ATOM    288  NZ  LYS A  37     112.184 164.992 183.966  1.00257.22      AP1  N
ATOM    289  N   ASP A  38     108.317 169.289 181.288  1.00242.32      AP1  N
ATOM    290  CA  ASP A  38     107.087 170.066 181.337  1.00242.32      AP1  C
ATOM    291  C   ASP A  38     107.083 170.986 182.556  1.00242.32      AP1  C
ATOM    292  O   ASP A  38     107.257 170.502 183.682  1.00242.32      AP1  O
ATOM    293  CB  ASP A  38     105.872 169.134 181.348  1.00242.32      AP1  C
ATOM    294  CG  ASP A  38     105.975 168.040 182.397  1.00242.32      AP1  C
ATOM    295  OD1 ASP A  38     107.047 167.903 183.021  1.00242.32      AP1  O
ATOM    296  OD2 ASP A  38     104.978 167.313 182.596  1.00242.32      AP1  O
ATOM    297  N   PRO A  39     106.907 172.299 182.386  1.00224.19      AP1  N
ATOM    298  CA  PRO A  39     106.894 173.204 183.546  1.00224.19      AP1  C
ATOM    299  C   PRO A  39     105.607 173.156 184.351  1.00224.19      AP1  C
ATOM    300  O   PRO A  39     105.461 173.943 185.293  1.00224.19      AP1  O
ATOM    301  CB  PRO A  39     107.085 174.585 182.907  1.00224.19      AP1  C
ATOM    302  CG  PRO A  39     106.503 174.445 181.545  1.00224.19      AP1  C
ATOM    303  CD  PRO A  39     106.736 173.020 181.112  1.00224.19      AP1  C
ATOM    304  N   THR A  40     104.674 172.266 184.010  1.00238.49      AP1  N
ATOM    305  CA  THR A  40     103.359 172.276 184.641  1.00238.49      AP1  C
ATOM    306  C   THR A  40     103.449 171.931 186.125  1.00238.49      AP1  C
ATOM    307  O   THR A  40     102.922 172.655 186.975  1.00238.49      AP1  O
ATOM    308  CB  THR A  40     102.430 171.300 183.919  1.00238.49      AP1  C
ATOM    309  OG1 THR A  40     102.678 169.968 184.388  1.00238.49      AP1  O
ATOM    310  CG2 THR A  40     102.665 171.355 182.417  1.00238.49      AP1  C
ATOM    311  N   ARG A  41     104.127 170.834 186.455  1.00238.15      AP1  N
ATOM    312  CA  ARG A  41     104.101 170.304 187.813  1.00238.15      AP1  C
ATOM    313  C   ARG A  41     105.253 170.785 188.687  1.00238.15      AP1  C
ATOM    314  O   ARG A  41     105.324 170.382 189.853  1.00238.15      AP1  O
ATOM    315  CB  ARG A  41     104.085 168.769 187.783  1.00238.15      AP1  C
ATOM    316  CG  ARG A  41     105.427 168.103 187.487  1.00238.15      AP1  C
ATOM    317  CD  ARG A  41     105.811 168.231 186.019  1.00238.15      AP1  C
ATOM    318  NE  ARG A  41     107.043 167.520 185.700  1.00238.15      AP1  N
ATOM    319  CZ  ARG A  41     108.258 168.039 185.802  1.00238.15      AP1  C
ATOM    320  NH1 ARG A  41     108.445 169.287 186.195  1.00238.15      AP1  N
ATOM    321  NH2 ARG A  41     109.313 167.290 185.492  1.00238.15      AP1  N
ATOM    322  N   ASP A  42     106.139 171.634 188.174  1.00209.03      AP1  N
ATOM    323  CA  ASP A  42     107.260 172.147 188.948  1.00209.03      AP1  C
ATOM    324  C   ASP A  42     107.398 173.645 188.721  1.00209.03      AP1  C
ATOM    325  O   ASP A  42     107.006 174.177 187.679  1.00209.03      AP1  O
ATOM    326  CB  ASP A  42     108.572 171.441 188.579  1.00209.03      AP1  C
ATOM    327  CG  ASP A  42     108.866 170.247 189.466  1.00209.03      AP1  C
ATOM    328  OD1 ASP A  42     107.990 169.864 190.267  1.00209.03      AP1  O
ATOM    329  OD2 ASP A  42     109.975 169.683 189.357  1.00209.03      AP1  O
ATOM    330  N   GLY A  43     107.960 174.326 189.720  1.00252.13      AP1  N
ATOM    331  CA  GLY A  43     108.253 175.740 189.594  1.00252.13      AP1  C
ATOM    332  C   GLY A  43     109.253 175.991 188.486  1.00252.13      AP1  C
ATOM    333  O   GLY A  43     109.071 176.888 187.658  1.00252.13      AP1  O
ATOM    334  N   THR A  44     110.316 175.193 188.464  1.00248.42      AP1  N
ATOM    335  CA  THR A  44     111.233 175.200 187.335  1.00248.42      AP1  C
ATOM    336  C   THR A  44     110.637 174.405 186.179  1.00248.42      AP1  C
ATOM    337  O   THR A  44     109.849 173.476 186.377  1.00248.42      AP1  O
ATOM    338  CB  THR A  44     112.584 174.607 187.737  1.00248.42      AP1  C
ATOM    339  OG1 THR A  44     112.463 173.186 187.874  1.00248.42      AP1  O
ATOM    340  CG2 THR A  44     113.051 175.192 189.060  1.00248.42      AP1  C
ATOM    341  N   VAL A  45     111.010 174.786 184.955  1.00258.42      AP1  N
ATOM    342  CA  VAL A  45     110.522 174.055 183.791  1.00258.42      AP1  C
ATOM    343  C   VAL A  45     111.057 172.628 183.793  1.00258.42      AP1  C
ATOM    344  O   VAL A  45     110.367 171.699 183.355  1.00258.42      AP1  O
ATOM    345  CB  VAL A  45     110.870 174.804 182.487  1.00258.42      AP1  C
ATOM    346  CG1 VAL A  45     110.428 176.258 182.577  1.00258.42      AP1  C
ATOM    347  CG2 VAL A  45     112.354 174.709 182.172  1.00258.42      AP1  C
ATOM    348  N   ALA A  46     112.277 172.423 184.283  1.00221.58      AP1  N
ATOM    349  CA  ALA A  46     112.842 171.096 184.461  1.00221.58      AP1  C
ATOM    350  C   ALA A  46     112.483 170.572 185.845  1.00221.58      AP1  C
ATOM    351  O   ALA A  46     112.140 171.347 186.742  1.00221.58      AP1  O
ATOM    352  CB  ALA A  46     114.360 171.114 184.278  1.00221.58      AP1  C
ATOM    353  N   GLN A  47     112.553 169.254 186.008  1.00202.79      AP1  N
ATOM    354  CA  GLN A  47     112.146 168.605 187.249  1.00202.79      AP1  C
ATOM    355  C   GLN A  47     113.019 169.031 188.420  1.00202.79      AP1  C
ATOM    356  O   GLN A  47     114.198 168.674 188.496  1.00202.79      AP1  O
ATOM    357  CB  GLN A  47     112.203 167.086 187.078  1.00202.79      AP1  C
ATOM    358  CG  GLN A  47     111.967 166.315 188.364  1.00202.79      AP1  C
ATOM    359  CD  GLN A  47     110.598 166.579 188.955  1.00202.79      AP1  C
ATOM    360  OE1 GLN A  47     109.575 166.283 188.339  1.00202.79      AP1  O
ATOM    361  NE2 GLN A  47     110.572 167.143 190.157  1.00202.79      AP1  N
ATOM    362  N   VAL A  48     112.433 169.793 189.345  1.00211.28      AP1  N
ATOM    363  CA  VAL A  48     113.102 170.192 190.577  1.00211.28      AP1  C
ATOM    364  C   VAL A  48     112.732 169.207 191.678  1.00211.28      AP1  C
ATOM    365  O   VAL A  48     111.634 168.635 191.680  1.00211.28      AP1  O
ATOM    366  CB  VAL A  48     112.736 171.640 190.964  1.00211.28      AP1  C
ATOM    367  CG1 VAL A  48     111.295 171.733 191.443  1.00211.28      AP1  C
ATOM    368  CG2 VAL A  48     113.688 172.171 192.028  1.00211.28      AP1  C
ATOM    369  N   SER A  49     113.663 168.986 192.604  1.00229.14      AP1  N
ATOM    370  CA  SER A  49     113.414 168.095 193.729  1.00229.14      AP1  C
ATOM    371  C   SER A  49     112.283 168.627 194.600  1.00229.14      AP1  C
ATOM    372  O   SER A  49     112.136 169.840 194.782  1.00229.14      AP1  O
ATOM    373  CB  SER A  49     114.689 167.932 194.556  1.00229.14      AP1  C
ATOM    374  OG  SER A  49     115.000 169.129 195.245  1.00229.14      AP1  O
ATOM    375  N   PHE A  50     111.483 167.710 195.137  1.00226.26      AP1  N
ATOM    376  CA  PHE A  50     110.301 168.082 195.904  1.00226.26      AP1  C
ATOM    377  C   PHE A  50     110.698 168.556 197.299  1.00226.26      AP1  C
ATOM    378  O   PHE A  50     111.153 167.761 198.127  1.00226.26      AP1  O
ATOM    379  CB  PHE A  50     109.345 166.895 195.996  1.00226.26      AP1  C
ATOM    380  CG  PHE A  50     108.713 166.517 194.684  1.00226.26      AP1  C
ATOM    381  CD1 PHE A  50     108.760 167.378 193.599  1.00226.26      AP1  C
ATOM    382  CD2 PHE A  50     108.081 165.293 194.536  1.00226.26      AP1  C
ATOM    383  CE1 PHE A  50     108.182 167.026 192.393  1.00226.26      AP1  C
ATOM    384  CE2 PHE A  50     107.502 164.937 193.333  1.00226.26      AP1  C
ATOM    385  CZ  PHE A  50     107.553 165.804 192.260  1.00226.26      AP1  C
ATOM    386  N   LYS A  51     110.525 169.852 197.555  1.00278.74      AP1  N
ATOM    387  CA  LYS A  51     110.700 170.423 198.884  1.00278.74      AP1  C
ATOM    388  C   LYS A  51     110.022 171.783 198.914  1.00278.74      AP1  C
ATOM    389  O   LYS A  51     110.309 172.638 198.075  1.00278.74      AP1  O
ATOM    390  CB  LYS A  51     112.180 170.567 199.259  1.00278.74      AP1  C
ATOM    391  CG  LYS A  51     112.402 170.840 200.741  1.00278.74      AP1  C
ATOM    392  CD  LYS A  51     113.850 171.180 201.045  1.00278.74      AP1  C
ATOM    393  CE  LYS A  51     113.977 171.928 202.362  1.00278.74      AP1  C
ATOM    394  NZ  LYS A  51     113.400 171.154 203.497  1.00278.74      AP1  N
ATOM    395  N   PHE A  52     109.125 171.971 199.880  1.00288.11      AP1  N
ATOM    396  CA  PHE A  52     108.360 173.205 199.995  1.00288.11      AP1  C
ATOM    397  C   PHE A  52     107.994 173.427 201.455  1.00288.11      AP1  C
ATOM    398  O   PHE A  52     107.728 172.473 202.191  1.00288.11      AP1  O
ATOM    399  CB  PHE A  52     107.090 173.164 199.130  1.00288.11      AP1  C
ATOM    400  CG  PHE A  52     107.353 172.923 197.668  1.00288.11      AP1  C
ATOM    401  CD1 PHE A  52     107.728 173.966 196.836  1.00288.11      AP1  C
ATOM    402  CD2 PHE A  52     107.237 171.652 197.128  1.00288.11      AP1  C
ATOM    403  CE1 PHE A  52     107.975 173.747 195.494  1.00288.11      AP1  C
ATOM    404  CE2 PHE A  52     107.486 171.426 195.787  1.00288.11      AP1  C
ATOM    405  CZ  PHE A  52     107.854 172.477 194.969  1.00288.11      AP1  C
ATOM    406  N   SER A  53     107.991 174.697 201.872  1.00310.59      AP1  N
ATOM    407  CA  SER A  53     107.507 175.025 203.209  1.00310.59      AP1  C
ATOM    408  C   SER A  53     106.051 174.620 203.384  1.00310.59      AP1  C
ATOM    409  O   SER A  53     105.695 174.014 204.400  1.00310.59      AP1  O
ATOM    410  CB  SER A  53     107.665 176.522 203.484  1.00310.59      AP1  C
ATOM    411  OG  SER A  53     108.985 176.960 203.215  1.00310.59      AP1  O
ATOM    412  N   LYS A  54     105.206 174.944 202.409  1.00317.13      AP1  N
ATOM    413  CA  LYS A  54     103.871 174.372 202.294  1.00317.13      AP1  C
ATOM    414  C   LYS A  54     103.883 173.534 201.029  1.00317.13      AP1  C
ATOM    415  O   LYS A  54     104.048 174.088 199.921  1.00317.13      AP1  O
ATOM    416  CB  LYS A  54     102.788 175.452 202.239  1.00317.13      AP1  C
ATOM    417  CG  LYS A  54     101.369 174.907 202.297  1.00317.13      AP1  C
ATOM    418  CD  LYS A  54     100.367 175.998 202.643  1.00317.13      AP1  C
ATOM    419  CE  LYS A  54      98.940 175.478 202.576  1.00317.13      AP1  C
ATOM    420  NZ  LYS A  54      98.561 175.076 201.193  1.00317.13      AP1  N
ATOM    421  N   PRO A  55     103.740 172.211 201.123  1.00279.91      AP1  N
ATOM    422  CA  PRO A  55     103.861 171.362 199.928  1.00279.91      AP1  C
ATOM    423  C   PRO A  55     102.794 171.698 198.898  1.00279.91      AP1  C
ATOM    424  O   PRO A  55     101.598 171.517 199.133  1.00279.91      AP1  O
ATOM    425  CB  PRO A  55     103.693 169.944 200.484  1.00279.91      AP1  C
ATOM    426  CG  PRO A  55     102.940 170.126 201.763  1.00279.91      AP1  C
ATOM    427  CD  PRO A  55     103.421 171.428 202.328  1.00279.91      AP1  C
ATOM    428  N   VAL A  56     103.239 172.191 197.746  1.00266.03      AP1  N
ATOM    429  CA  VAL A  56     102.326 172.547 196.669  1.00266.03      AP1  C
ATOM    430  C   VAL A  56     101.823 171.278 195.997  1.00266.03      AP1  C
ATOM    431  O   VAL A  56     102.608 170.400 195.614  1.00266.03      AP1  O
ATOM    432  CB  VAL A  56     103.010 173.486 195.657  1.00266.03      AP1  C
ATOM    433  CG1 VAL A  56     103.179 174.871 196.246  1.00266.03      AP1  C
ATOM    434  CG2 VAL A  56     104.359 172.931 195.235  1.00266.03      AP1  C
ATOM    435  N   SER A  57     100.506 171.167 195.872  1.00298.88      AP1  N
ATOM    436  CA  SER A  57      99.909 170.053 195.153  1.00298.88      AP1  C
ATOM    437  C   SER A  57     100.263 170.149 193.677  1.00298.88      AP1  C
ATOM    438  O   SER A  57     100.284 171.239 193.098  1.00298.88      AP1  O
ATOM    439  CB  SER A  57      98.391 170.048 195.333  1.00298.88      AP1  C
ATOM    440  OG  SER A  57      98.039 169.871 196.694  1.00298.88      AP1  O
ATOM    441  N   GLN A  58     100.553 168.999 193.067  1.00291.37      AP1  N
ATOM    442  CA  GLN A  58     100.879 168.990 191.647  1.00291.37      AP1  C
ATOM    443  C   GLN A  58      99.723 169.473 190.784  1.00291.37      AP1  C
ATOM    444  O   GLN A  58      99.966 169.983 189.687  1.00291.37      AP1  O
ATOM    445  CB  GLN A  58     101.307 167.587 191.212  1.00291.37      AP1  C
ATOM    446  CG  GLN A  58     102.556 167.065 191.913  1.00291.37      AP1  C
ATOM    447  CD  GLN A  58     103.841 167.670 191.372  1.00291.37      AP1  C
ATOM    448  OE1 GLN A  58     104.603 167.006 190.670  1.00291.37      AP1  O
ATOM    449  NE2 GLN A  58     104.096 168.931 191.709  1.00291.37      AP1  N
ATOM    450  N   ASP A  59      98.483 169.346 191.259  1.00350.74      AP1  N
ATOM    451  CA  ASP A  59      97.346 169.905 190.539  1.00350.74      AP1  C
ATOM    452  C   ASP A  59      97.349 171.429 190.587  1.00350.74      AP1  C
ATOM    453  O   ASP A  59      96.986 172.083 189.603  1.00350.74      AP1  O
ATOM    454  CB  ASP A  59      96.040 169.353 191.111  1.00350.74      AP1  C
ATOM    455  CG  ASP A  59      94.829 169.751 190.289  1.00350.74      AP1  C
ATOM    456  OD1 ASP A  59      94.967 169.885 189.056  1.00350.74      AP1  O
ATOM    457  OD2 ASP A  59      93.742 169.924 190.877  1.00350.74      AP1  O
ATOM    458  N   LEU A  60      97.763 172.009 191.716  1.00319.33      AP1  N
ATOM    459  CA  LEU A  60      97.833 173.463 191.831  1.00319.33      AP1  C
ATOM    460  C   LEU A  60      98.751 174.056 190.768  1.00319.33      AP1  C
ATOM    461  O   LEU A  60      98.359 174.964 190.022  1.00319.33      AP1  O
ATOM    462  CB  LEU A  60      98.315 173.842 193.235  1.00319.33      AP1  C
ATOM    463  CG  LEU A  60      98.754 175.282 193.506  1.00319.33      AP1  C
ATOM    464  CD1 LEU A  60      97.569 176.229 193.487  1.00319.33      AP1  C
ATOM    465  CD2 LEU A  60      99.493 175.374 194.831  1.00319.33      AP1  C
ATOM    466  N   LEU A  61      99.980 173.544 190.680  1.00303.18      AP1  N
ATOM    467  CA  LEU A  61     100.908 174.017 189.660  1.00303.18      AP1  C
ATOM    468  C   LEU A  61     100.443 173.621 188.264  1.00303.18      AP1  C
ATOM    469  O   LEU A  61     100.507 174.431 187.332  1.00303.18      AP1  O
ATOM    470  CB  LEU A  61     102.312 173.479 189.939  1.00303.18      AP1  C
ATOM    471  CG  LEU A  61     102.807 173.571 191.383  1.00303.18      AP1  C
ATOM    472  CD1 LEU A  61     104.208 172.996 191.507  1.00303.18      AP1  C
ATOM    473  CD2 LEU A  61     102.770 175.009 191.875  1.00303.18      AP1  C
ATOM    474  N   ASN A  62      99.951 172.389 188.106  1.00335.21      AP1  N
ATOM    475  CA  ASN A  62      99.482 171.895 186.817  1.00335.21      AP1  C
ATOM    476  C   ASN A  62      98.284 172.674 186.296  1.00335.21      AP1  C
ATOM    477  O   ASN A  62      97.942 172.541 185.117  1.00335.21      AP1  O
ATOM    478  CB  ASN A  62      99.128 170.409 186.932  1.00335.21      AP1  C
ATOM    479  CG  ASN A  62      99.165 169.692 185.596  1.00335.21      AP1  C
ATOM    480  OD1 ASN A  62      99.436 170.294 184.558  1.00335.21      AP1  O
ATOM    481  ND2 ASN A  62      98.889 168.393 185.618  1.00335.21      AP1  N
ATOM    482  N   ILE A  63      97.621 173.447 187.147  1.00356.40      AP1  N
ATOM    483  CA  ILE A  63      96.596 174.388 186.725  1.00356.40      AP1  C
ATOM    484  C   ILE A  63      97.192 175.767 186.467  1.00356.40      AP1  C
ATOM    485  O   ILE A  63      97.051 176.316 185.374  1.00356.40      AP1  O
ATOM    486  CB  ILE A  63      95.451 174.461 187.760  1.00356.40      AP1  C
ATOM    487  CG1 ILE A  63      94.559 173.224 187.655  1.00356.40      AP1  C
ATOM    488  CG2 ILE A  63      94.629 175.726 187.561  1.00356.40      AP1  C
ATOM    489  CD1 ILE A  63      93.981 173.003 186.275  1.00356.40      AP1  C
ATOM    490  N   ARG A  64      97.893 176.327 187.455  1.00328.82      AP1  N
ATOM    491  CA  ARG A  64      98.422 177.684 187.352  1.00328.82      AP1  C
ATOM    492  C   ARG A  64      99.411 177.853 186.203  1.00328.82      AP1  C
ATOM    493  O   ARG A  64      99.170 178.645 185.283  1.00328.82      AP1  O
ATOM    494  CB  ARG A  64      99.086 178.091 188.669  1.00328.82      AP1  C
ATOM    495  CG  ARG A  64      98.141 178.730 189.673  1.00328.82      AP1  C
ATOM    496  CD  ARG A  64      97.714 180.117 189.215  1.00328.82      AP1  C
ATOM    497  NE  ARG A  64      96.488 180.096 188.425  1.00328.82      AP1  N
ATOM    498  CZ  ARG A  64      96.088 181.085 187.639  1.00328.82      AP1  C
ATOM    499  NH1 ARG A  64      96.797 182.196 187.512  1.00328.82      AP1  N
ATOM    500  NH2 ARG A  64      94.950 180.959 186.964  1.00328.82      AP1  N
ATOM    501  N   THR A  65     100.532 177.127 186.257  1.00320.89      AP1  N
ATOM    502  CA  THR A  65     101.563 177.291 185.239  1.00320.89      AP1  C
ATOM    503  C   THR A  65     101.056 176.891 183.862  1.00320.89      AP1  C
ATOM    504  O   THR A  65     101.406 177.531 182.862  1.00320.89      AP1  O
ATOM    505  CB  THR A  65     102.803 176.475 185.609  1.00320.89      AP1  C
ATOM    506  OG1 THR A  65     102.404 175.177 186.065  1.00320.89      AP1  O
ATOM    507  CG2 THR A  65     103.586 177.172 186.711  1.00320.89      AP1  C
ATOM    508  N   ALA A  66     100.237 175.841 183.788  1.00393.70      AP1  N
ATOM    509  CA  ALA A  66      99.678 175.427 182.506  1.00393.70      AP1  C
ATOM    510  C   ALA A  66      98.787 176.513 181.918  1.00393.70      AP1  C
ATOM    511  O   ALA A  66      98.847 176.793 180.718  1.00393.70      AP1  O
ATOM    512  CB  ALA A  66      98.905 174.119 182.661  1.00393.70      AP1  C
ATOM    513  N   SER A  67      97.951 177.144 182.751  1.00399.67      AP1  N
ATOM    514  CA  SER A  67      97.121 178.237 182.260  1.00399.67      AP1  C
ATOM    515  C   SER A  67      97.976 179.404 181.787  1.00399.67      AP1  C
ATOM    516  O   SER A  67      97.714 179.986 180.728  1.00399.67      AP1  O
ATOM    517  CB  SER A  67      96.147 178.688 183.350  1.00399.67      AP1  C
ATOM    518  OG  SER A  67      96.838 179.038 184.537  1.00399.67      AP1  O
ATOM    519  N   ILE A  68      99.017 179.747 182.552  1.00357.68      AP1  N
ATOM    520  CA  ILE A  68      99.885 180.854 182.157  1.00357.68      AP1  C
ATOM    521  C   ILE A  68     100.561 180.567 180.822  1.00357.68      AP1  C
ATOM    522  O   ILE A  68     100.670 181.459 179.971  1.00357.68      AP1  O
ATOM    523  CB  ILE A  68     100.923 181.157 183.255  1.00357.68      AP1  C
ATOM    524  CG1 ILE A  68     100.232 181.478 184.581  1.00357.68      AP1  C
ATOM    525  CG2 ILE A  68     101.823 182.310 182.837  1.00357.68      AP1  C
ATOM    526  CD1 ILE A  68     101.107 181.241 185.794  1.00357.68      AP1  C
ATOM    527  N   LEU A  69     101.019 179.335 180.606  1.00363.10      AP1  N
ATOM    528  CA  LEU A  69     101.723 179.009 179.371  1.00363.10      AP1  C
ATOM    529  C   LEU A  69     100.787 178.708 178.207  1.00363.10      AP1  C
ATOM    530  O   LEU A  69     101.232 178.707 177.054  1.00363.10      AP1  O
ATOM    531  CB  LEU A  69     102.667 177.819 179.596  1.00363.10      AP1  C
ATOM    532  CG  LEU A  69     102.120 176.416 179.878  1.00363.10      AP1  C
ATOM    533  CD1 LEU A  69     101.900 175.630 178.591  1.00363.10      AP1  C
ATOM    534  CD2 LEU A  69     103.057 175.659 180.807  1.00363.10      AP1  C
ATOM    535  N   LYS A  70      99.507 178.450 178.473  1.00433.85      AP1  N
ATOM    536  CA  LYS A  70      98.563 178.076 177.426  1.00433.85      AP1  C
ATOM    537  C   LYS A  70      97.691 179.229 176.952  1.00433.85      AP1  C
ATOM    538  O   LYS A  70      97.364 179.292 175.762  1.00433.85      AP1  O
ATOM    539  CB  LYS A  70      97.666 176.931 177.910  1.00433.85      AP1  C
ATOM    540  CG  LYS A  70      98.238 175.540 177.672  1.00433.85      AP1  C
ATOM    541  CD  LYS A  70      97.647 174.525 178.641  1.00433.85      AP1  C
ATOM    542  CE  LYS A  70      98.373 173.190 178.567  1.00433.85      AP1  C
ATOM    543  NZ  LYS A  70      99.705 173.231 179.232  1.00433.85      AP1  N
ATOM    544  N   ALA A  71      97.292 180.139 177.846  1.00430.14      AP1  N
ATOM    545  CA  ALA A  71      96.440 181.252 177.439  1.00430.14      AP1  C
ATOM    546  C   ALA A  71      97.133 182.118 176.395  1.00430.14      AP1  C
ATOM    547  O   ALA A  71      96.526 182.519 175.396  1.00430.14      AP1  O
ATOM    548  CB  ALA A  71      96.048 182.085 178.660  1.00430.14      AP1  C
ATOM    549  N   VAL A  72      98.411 182.414 176.613  1.00393.25      AP1  N
ATOM    550  CA  VAL A  72      99.229 183.148 175.658  1.00393.25      AP1  C
ATOM    551  C   VAL A  72     100.608 182.505 175.628  1.00393.25      AP1  C
ATOM    552  O   VAL A  72     101.137 182.078 176.659  1.00393.25      AP1  O
ATOM    553  CB  VAL A  72      99.317 184.653 176.011  1.00393.25      AP1  C
ATOM    554  CG1 VAL A  72      99.834 184.848 177.431  1.00393.25      AP1  C
ATOM    555  CG2 VAL A  72     100.182 185.398 175.003  1.00393.25      AP1  C
ATOM    556  N   SER A  73     101.184 182.414 174.428  1.00392.08      AP1  N
ATOM    557  CA  SER A  73     102.516 181.840 174.290  1.00392.08      AP1  C
ATOM    558  C   SER A  73     103.537 182.732 174.982  1.00392.08      AP1  C
ATOM    559  O   SER A  73     103.879 183.808 174.479  1.00392.08      AP1  O
ATOM    560  CB  SER A  73     102.872 181.651 172.814  1.00392.08      AP1  C
ATOM    561  OG  SER A  73     101.797 181.067 172.100  1.00392.08      AP1  O
ATOM    562  N   SER A  74     104.027 182.292 176.135  1.00337.86      AP1  N
ATOM    563  CA  SER A  74     104.934 183.063 176.972  1.00337.86      AP1  C
ATOM    564  C   SER A  74     106.196 182.252 177.251  1.00337.86      AP1  C
ATOM    565  O   SER A  74     106.445 181.211 176.636  1.00337.86      AP1  O
ATOM    566  CB  SER A  74     104.248 183.475 178.279  1.00337.86      AP1  C
ATOM    567  OG  SER A  74     105.178 184.033 179.191  1.00337.86      AP1  O
ATOM    568  N   SER A  75     107.001 182.752 178.192  1.00323.95      AP1  N
ATOM    569  CA  SER A  75     108.217 182.046 178.581  1.00323.95      AP1  C
ATOM    570  C   SER A  75     107.909 180.673 179.159  1.00323.95      AP1  C
ATOM    571  O   SER A  75     108.624 179.706 178.873  1.00323.95      AP1  O
ATOM    572  CB  SER A  75     109.008 182.878 179.589  1.00323.95      AP1  C
ATOM    573  OG  SER A  75     110.119 182.150 180.079  1.00323.95      AP1  O
ATOM    574  N   LEU A  76     106.859 180.566 179.977  1.00285.27      AP1  N
ATOM    575  CA  LEU A  76     106.478 179.275 180.539  1.00285.27      AP1  C
ATOM    576  C   LEU A  76     106.077 178.274 179.463  1.00285.27      AP1  C
ATOM    577  O   LEU A  76     106.137 177.065 179.708  1.00285.27      AP1  O
ATOM    578  CB  LEU A  76     105.333 179.449 181.540  1.00285.27      AP1  C
ATOM    579  CG  LEU A  76     105.715 179.811 182.979  1.00285.27      AP1  C
ATOM    580  CD1 LEU A  76     106.041 181.292 183.104  1.00285.27      AP1  C
ATOM    581  CD2 LEU A  76     104.605 179.422 183.944  1.00285.27      AP1  C
ATOM    582  N   ASP A  77     105.674 178.743 178.288  1.00241.61      AP1  N
ATOM    583  CA  ASP A  77     105.322 177.861 177.189  1.00241.61      AP1  C
ATOM    584  C   ASP A  77     106.582 177.265 176.566  1.00241.61      AP1  C
ATOM    585  O   ASP A  77     107.707 177.682 176.850  1.00241.61      AP1  O
ATOM    586  CB  ASP A  77     104.502 178.612 176.140  1.00241.61      AP1  C
ATOM    587  CG  ASP A  77     103.620 177.691 175.321  1.00241.61      AP1  C
ATOM    588  OD1 ASP A  77     103.678 176.463 175.540  1.00241.61      AP1  O
ATOM    589  OD2 ASP A  77     102.868 178.194 174.461  1.00241.61      AP1  O
ATOM    590  N   LEU A  78     106.377 176.265 175.704  1.00232.52      AP1  N
ATOM    591  CA  LEU A  78     107.500 175.590 175.062  1.00232.52      AP1  C
ATOM    592  C   LEU A  78     108.324 176.555 174.218  1.00232.52      AP1  C
ATOM    593  O   LEU A  78     109.543 176.394 174.086  1.00232.52      AP1  O
ATOM    594  CB  LEU A  78     106.993 174.432 174.200  1.00232.52      AP1  C
ATOM    595  CG  LEU A  78     105.944 173.507 174.822  1.00232.52      AP1  C
ATOM    596  CD1 LEU A  78     105.186 172.752 173.740  1.00232.52      AP1  C
ATOM    597  CD2 LEU A  78     106.588 172.539 175.802  1.00232.52      AP1  C
ATOM    598  N   SER A  79     107.674 177.565 173.636  1.00235.85      AP1  N
ATOM    599  CA  SER A  79     108.361 178.481 172.731  1.00235.85      AP1  C
ATOM    600  C   SER A  79     109.436 179.286 173.454  1.00235.85      AP1  C
ATOM    601  O   SER A  79     110.579 179.373 172.995  1.00235.85      AP1  O
ATOM    602  CB  SER A  79     107.344 179.412 172.068  1.00235.85      AP1  C
ATOM    603  OG  SER A  79     107.984 180.324 171.192  1.00235.85      AP1  O
ATOM    604  N   GLY A  80     109.087 179.873 174.597  1.00257.10      AP1  N
ATOM    605  CA  GLY A  80     109.967 180.812 175.271  1.00257.10      AP1  C
ATOM    606  C   GLY A  80     111.286 180.251 175.765  1.00257.10      AP1  C
ATOM    607  O   GLY A  80     112.358 180.711 175.353  1.00257.10      AP1  O
ATOM    608  N   ASP A  81     111.217 179.268 176.665  1.00226.55      AP1  N
ATOM    609  CA  ASP A  81     112.432 178.714 177.253  1.00226.55      AP1  C
ATOM    610  C   ASP A  81     113.309 178.051 176.196  1.00226.55      AP1  C
ATOM    611  O   ASP A  81     114.529 178.247 176.183  1.00226.55      AP1  O
ATOM    612  CB  ASP A  81     112.074 177.718 178.353  1.00226.55      AP1  C
ATOM    613  CG  ASP A  81     110.923 176.814 177.966  1.00226.55      AP1  C
ATOM    614  OD1 ASP A  81     110.409 176.958 176.838  1.00226.55      AP1  O
ATOM    615  OD2 ASP A  81     110.532 175.958 178.788  1.00226.55      AP1  O
ATOM    616  N   LEU A  82     112.705 177.268 175.301  1.00243.37      AP1  N
ATOM    617  CA  LEU A  82     113.481 176.586 174.268  1.00243.37      AP1  C
ATOM    618  C   LEU A  82     114.104 177.582 173.298  1.00243.37      AP1  C
ATOM    619  O   LEU A  82     115.243 177.399 172.849  1.00243.37      AP1  O
ATOM    620  CB  LEU A  82     112.598 175.581 173.529  1.00243.37      AP1  C
ATOM    621  CG  LEU A  82     112.107 174.398 174.366  1.00243.37      AP1  C
ATOM    622  CD1 LEU A  82     111.218 173.483 173.538  1.00243.37      AP1  C
ATOM    623  CD2 LEU A  82     113.285 173.628 174.944  1.00243.37      AP1  C
ATOM    624  N   GLY A  83     113.368 178.642 172.954  1.00217.83      AP1  N
ATOM    625  CA  GLY A  83     113.934 179.677 172.107  1.00217.83      AP1  C
ATOM    626  C   GLY A  83     115.105 180.382 172.762  1.00217.83      AP1  C
ATOM    627  O   GLY A  83     116.121 180.650 172.117  1.00217.83      AP1  O
ATOM    628  N   ALA A  84     114.986 180.681 174.056  1.00207.21      AP1  N
ATOM    629  CA  ALA A  84     116.107 181.284 174.771  1.00207.21      AP1  C
ATOM    630  C   ALA A  84     117.301 180.338 174.814  1.00207.21      AP1  C
ATOM    631  O   ALA A  84     118.453 180.769 174.689  1.00207.21      AP1  O
ATOM    632  CB  ALA A  84     115.677 181.680 176.182  1.00207.21      AP1  C
ATOM    633  N   LEU A  85     117.044 179.040 174.991  1.00173.36      AP1  N
ATOM    634  CA  LEU A  85     118.131 178.069 175.040  1.00173.36      AP1  C
ATOM    635  C   LEU A  85     118.850 177.964 173.700  1.00173.36      AP1  C
ATOM    636  O   LEU A  85     120.084 177.913 173.658  1.00173.36      AP1  O
ATOM    637  CB  LEU A  85     117.595 176.706 175.468  1.00173.36      AP1  C
ATOM    638  CG  LEU A  85     117.115 176.650 176.916  1.00173.36      AP1  C
ATOM    639  CD1 LEU A  85     116.273 175.404 177.148  1.00173.36      AP1  C
ATOM    640  CD2 LEU A  85     118.291 176.726 177.876  1.00173.36      AP1  C
ATOM    641  N   GLU A  86     118.105 177.919 172.594  1.00205.61      AP1  N
ATOM    642  CA  GLU A  86     118.755 177.859 171.287  1.00205.61      AP1  C
ATOM    643  C   GLU A  86     119.464 179.173 170.972  1.00205.61      AP1  C
ATOM    644  O   GLU A  86     120.508 179.191 170.306  1.00205.61      AP1  O
ATOM    645  CB  GLU A  86     117.743 177.492 170.196  1.00205.61      AP1  C
ATOM    646  CG  GLU A  86     116.557 178.427 170.053  1.00205.61      AP1  C
ATOM    647  CD  GLU A  86     116.844 179.613 169.153  1.00205.61      AP1  C
ATOM    648  OE1 GLU A  86     117.796 179.535 168.349  1.00205.61      AP1  O
ATOM    649  OE2 GLU A  86     116.118 180.624 169.251  1.00205.61      AP1  O
ATOM    650  N   ASN A  87     118.919 180.291 171.462  1.00181.48      AP1  N
ATOM    651  CA  ASN A  87     119.611 181.565 171.316  1.00181.48      AP1  C
ATOM    652  C   ASN A  87     120.939 181.557 172.064  1.00181.48      AP1  C
ATOM    653  O   ASN A  87     121.934 182.092 171.566  1.00181.48      AP1  O
ATOM    654  CB  ASN A  87     118.720 182.704 171.812  1.00181.48      AP1  C
ATOM    655  CG  ASN A  87     119.145 184.052 171.270  1.00181.48      AP1  C
ATOM    656  OD1 ASN A  87     120.049 184.142 170.439  1.00181.48      AP1  O
ATOM    657  ND2 ASN A  87     118.494 185.111 171.738  1.00181.48      AP1  N
ATOM    658  N   LEU A  88     120.974 180.952 173.253  1.00165.27      AP1  N
ATOM    659  CA  LEU A  88     122.237 180.809 173.970  1.00165.27      AP1  C
ATOM    660  C   LEU A  88     123.172 179.816 173.288  1.00165.27      AP1  C
ATOM    661  O   LEU A  88     124.395 179.968 173.375  1.00165.27      AP1  O
ATOM    662  CB  LEU A  88     121.985 180.386 175.418  1.00165.27      AP1  C
ATOM    663  CG  LEU A  88     121.687 181.528 176.393  1.00165.27      AP1  C
ATOM    664  CD1 LEU A  88     121.741 181.040 177.829  1.00165.27      AP1  C
ATOM    665  CD2 LEU A  88     122.662 182.674 176.179  1.00165.27      AP1  C
ATOM    666  N   ILE A  89     122.622 178.800 172.619  1.00178.30      AP1  N
ATOM    667  CA  ILE A  89     123.438 177.941 171.762  1.00178.30      AP1  C
ATOM    668  C   ILE A  89     124.148 178.774 170.705  1.00178.30      AP1  C
ATOM    669  O   ILE A  89     125.360 178.643 170.494  1.00178.30      AP1  O
ATOM    670  CB  ILE A  89     122.577 176.840 171.114  1.00178.30      AP1  C
ATOM    671  CG1 ILE A  89     122.034 175.871 172.160  1.00178.30      AP1  C
ATOM    672  CG2 ILE A  89     123.381 176.081 170.068  1.00178.30      AP1  C
ATOM    673  CD1 ILE A  89     123.110 175.044 172.814  1.00178.30      AP1  C
ATOM    674  N   GLN A  90     123.400 179.641 170.021  1.00192.46      AP1  N
ATOM    675  CA  GLN A  90     124.002 180.494 168.997  1.00192.46      AP1  C
ATOM    676  C   GLN A  90     125.022 181.457 169.595  1.00192.46      AP1  C
ATOM    677  O   GLN A  90     126.103 181.656 169.028  1.00192.46      AP1  O
ATOM    678  CB  GLN A  90     122.919 181.269 168.244  1.00192.46      AP1  C
ATOM    679  CG  GLN A  90     121.778 180.419 167.710  1.00192.46      AP1  C
ATOM    680  CD  GLN A  90     122.239 179.062 167.219  1.00192.46      AP1  C
ATOM    681  OE1 GLN A  90     122.006 178.043 167.867  1.00192.46      AP1  O
ATOM    682  NE2 GLN A  90     122.901 179.043 166.067  1.00192.46      AP1  N
ATOM    683  N   ALA A  91     124.699 182.063 170.737  1.00164.74      AP1  N
ATOM    684  CA  ALA A  91     125.548 183.091 171.330  1.00164.74      AP1  C
ATOM    685  C   ALA A  91     126.814 182.537 171.966  1.00164.74      AP1  C
ATOM    686  O   ALA A  91     127.827 183.246 172.020  1.00164.74      AP1  O
ATOM    687  CB  ALA A  91     124.763 183.879 172.380  1.00164.74      AP1  C
ATOM    688  N   THR A  92     126.782 181.297 172.458  1.00155.81      AP1  N
ATOM    689  CA  THR A  92     127.932 180.748 173.166  1.00155.81      AP1  C
ATOM    690  C   THR A  92     129.144 180.597 172.257  1.00155.81      AP1  C
ATOM    691  O   THR A  92     130.270 180.863 172.690  1.00155.81      AP1  O
ATOM    692  CB  THR A  92     127.577 179.391 173.772  1.00155.81      AP1  C
ATOM    693  OG1 THR A  92     126.410 179.525 174.589  1.00155.81      AP1  O
ATOM    694  CG2 THR A  92     128.711 178.906 174.649  1.00155.81      AP1  C
ATOM    695  N   ALA A  93     128.936 180.187 171.009  1.00265.92      AP1  N
ATOM    696  CA  ALA A  93     130.031 180.026 170.056  1.00265.92      AP1  C
ATOM    697  C   ALA A  93     129.627 180.731 168.771  1.00265.92      AP1  C
ATOM    698  O   ALA A  93     128.743 180.256 168.052  1.00265.92      AP1  O
ATOM    699  CB  ALA A  93     130.337 178.553 169.805  1.00265.92      AP1  C
ATOM    700  N   GLY A  94     130.273 181.858 168.487  1.00291.18      AP1  N
ATOM    701  CA  GLY A  94     129.935 182.657 167.326  1.00291.18      AP1  C
ATOM    702  C   GLY A  94     129.982 184.140 167.626  1.00291.18      AP1  C
ATOM    703  O   GLY A  94     129.872 184.971 166.719  1.00291.18      AP1  O
ATOM    704  N   LYS A  95     130.142 184.482 168.902  1.00261.31      AP1  N
ATOM    705  CA  LYS A  95     130.289 185.870 169.338  1.00261.31      AP1  C
ATOM    706  C   LYS A  95     131.778 186.198 169.313  1.00261.31      AP1  C
ATOM    707  O   LYS A  95     132.482 186.051 170.312  1.00261.31      AP1  O
ATOM    708  CB  LYS A  95     129.684 186.076 170.723  1.00261.31      AP1  C
ATOM    709  CG  LYS A  95     129.276 187.511 171.013  1.00261.31      AP1  C
ATOM    710  CD  LYS A  95     128.361 187.592 172.223  1.00261.31      AP1  C
ATOM    711  CE  LYS A  95     127.799 188.993 172.398  1.00261.31      AP1  C
ATOM    712  NZ  LYS A  95     127.122 189.482 171.166  1.00261.31      AP1  N
ATOM    713  N   LYS A  96     132.259 186.637 168.148  1.00195.98      AP1  N
ATOM    714  CA  LYS A  96     133.673 186.977 168.011  1.00195.98      AP1  C
ATOM    715  C   LYS A  96     134.056 188.126 168.933  1.00195.98      AP1  C
ATOM    716  O   LYS A  96     135.107 188.090 169.583  1.00195.98      AP1  O
ATOM    717  CB  LYS A  96     133.990 187.327 166.557  1.00195.98      AP1  C
ATOM    718  CG  LYS A  96     135.453 187.646 166.309  1.00195.98      AP1  C
ATOM    719  CD  LYS A  96     136.317 186.412 166.505  1.00195.98      AP1  C
ATOM    720  CE  LYS A  96     137.767 186.691 166.148  1.00195.98      AP1  C
ATOM    721  NZ  LYS A  96     138.390 187.661 167.090  1.00195.98      AP1  N
ATOM    722  N   SER A  97     133.215 189.152 169.004  1.00198.11      AP1  N
ATOM    723  CA  SER A  97     133.398 190.269 169.926  1.00198.11      AP1  C
ATOM    724  C   SER A  97     132.282 190.187 170.961  1.00198.11      AP1  C
ATOM    725  O   SER A  97     131.163 190.646 170.718  1.00198.11      AP1  O
ATOM    726  CB  SER A  97     133.382 191.604 169.187  1.00198.11      AP1  C
ATOM    727  OG  SER A  97     133.098 192.670 170.075  1.00198.11      AP1  O
ATOM    728  N   SER A  98     132.592 189.601 172.115  1.00162.97      AP1  N
ATOM    729  CA  SER A  98     131.598 189.437 173.160  1.00162.97      AP1  C
ATOM    730  C   SER A  98     131.211 190.794 173.749  1.00162.97      AP1  C
ATOM    731  O   SER A  98     131.765 191.841 173.402  1.00162.97      AP1  O
ATOM    732  CB  SER A  98     132.123 188.513 174.257  1.00162.97      AP1  C
ATOM    733  OG  SER A  98     131.206 188.429 175.335  1.00162.97      AP1  O
ATOM    734  N   VAL A  99     130.231 190.760 174.651  1.00142.61      AP1  N
ATOM    735  CA  VAL A  99     129.787 191.952 175.364  1.00142.61      AP1  C
ATOM    736  C   VAL A  99     130.962 192.528 176.145  1.00142.61      AP1  C
ATOM    737  O   VAL A  99     131.716 191.789 176.790  1.00142.61      AP1  O
ATOM    738  CB  VAL A  99     128.589 191.637 176.280  1.00142.61      AP1  C
ATOM    739  CG1 VAL A  99     128.920 190.495 177.228  1.00142.61      AP1  C
ATOM    740  CG2 VAL A  99     128.169 192.876 177.058  1.00142.61      AP1  C
ATOM    741  N   GLY A 100     131.146 193.846 176.061  1.00128.48      AP1  N
ATOM    742  CA  GLY A 100     132.270 194.503 176.698  1.00128.48      AP1  C
ATOM    743  C   GLY A 100     132.347 194.252 178.190  1.00128.48      AP1  C
ATOM    744  O   GLY A 100     131.385 194.501 178.923  1.00128.48      AP1  O
ATOM    745  N   LYS A 101     133.492 193.756 178.648  1.00136.83      AP1  N
ATOM    746  CA  LYS A 101     133.650 193.399 180.051  1.00136.83      AP1  C
ATOM    747  C   LYS A 101     134.015 194.634 180.864  1.00136.83      AP1  C
ATOM    748  O   LYS A 101     135.128 195.156 180.749  1.00136.83      AP1  O
ATOM    749  CB  LYS A 101     134.716 192.315 180.198  1.00136.83      AP1  C
ATOM    750  CG  LYS A 101     134.709 191.597 181.541  1.00136.83      AP1  C
ATOM    751  CD  LYS A 101     135.703 192.206 182.516  1.00136.83      AP1  C
ATOM    752  CE  LYS A 101     135.651 191.500 183.861  1.00136.83      AP1  C
ATOM    753  NZ  LYS A 101     136.535 192.151 184.865  1.00136.83      AP1  N
ATOM    754  N   LYS A 102     133.073 195.105 181.679  1.00114.94      AP1  N
ATOM    755  CA  LYS A 102     133.354 196.197 182.600  1.00114.94      AP1  C
ATOM    756  C   LYS A 102     134.417 195.768 183.598  1.00114.94      AP1  C
ATOM    757  O   LYS A 102     134.298 194.717 184.234  1.00114.94      AP1  O
ATOM    758  CB  LYS A 102     132.072 196.617 183.322  1.00114.94      AP1  C
ATOM    759  CG  LYS A 102     132.287 197.604 184.458  1.00114.94      AP1  C
ATOM    760  CD  LYS A 102     130.966 198.006 185.094  1.00114.94      AP1  C
ATOM    761  CE  LYS A 102     131.148 199.144 186.086  1.00114.94      AP1  C
ATOM    762  NZ  LYS A 102     131.796 198.688 187.347  1.00114.94      AP1  N
ATOM    763  N   ARG A 103     135.461 196.584 183.735  1.00123.03      AP1  N
ATOM    764  CA  ARG A 103     136.632 196.179 184.502  1.00123.03      AP1  C
ATOM    765  C   ARG A 103     136.359 196.233 186.000  1.00123.03      AP1  C
ATOM    766  O   ARG A 103     136.943 197.053 186.716  1.00123.03      AP1  O
ATOM    767  CB  ARG A 103     137.833 197.056 184.144  1.00123.03      AP1  C
ATOM    768  CG  ARG A 103     139.175 196.397 184.418  1.00123.03      AP1  C
ATOM    769  CD  ARG A 103     139.280 195.064 183.692  1.00123.03      AP1  C
ATOM    770  NE  ARG A 103     140.604 194.467 183.818  1.00123.03      AP1  N
ATOM    771  CZ  ARG A 103     140.940 193.282 183.327  1.00123.03      AP1  C
ATOM    772  NH1 ARG A 103     140.067 192.531 182.676  1.00123.03      AP1  N
ATOM    773  NH2 ARG A 103     142.182 192.838 183.496  1.00123.03      AP1  N
ATOM    774  N   SER A 104     135.470 195.363 186.479  1.00117.32      AP1  N
ATOM    775  CA  SER A 104     135.206 195.240 187.905  1.00117.32      AP1  C
ATOM    776  C   SER A 104     136.166 194.285 188.601  1.00117.32      AP1  C
ATOM    777  O   SER A 104     136.310 194.357 189.827  1.00117.32      AP1  O
ATOM    778  CB  SER A 104     133.767 194.770 188.140  1.00117.32      AP1  C
ATOM    779  OG  SER A 104     133.447 193.675 187.300  1.00117.32      AP1  O
ATOM    780  N   THR A 105     136.817 193.397 187.853  1.00 66.61      AP1  N
ATOM    781  CA  THR A 105     137.806 192.485 188.423  1.00 66.61      AP1  C
ATOM    782  C   THR A 105     138.837 192.167 187.352  1.00 66.61      AP1  C
ATOM    783  O   THR A 105     138.475 191.847 186.215  1.00 66.61      AP1  O
ATOM    784  CB  THR A 105     137.141 191.207 188.960  1.00 66.61      AP1  C
ATOM    785  OG1 THR A 105     138.144 190.321 189.476  1.00 66.61      AP1  O
ATOM    786  CG2 THR A 105     136.324 190.500 187.881  1.00 66.61      AP1  C
ATOM    787  N   GLY A 106     140.119 192.285 187.704  1.00 62.33      AP1  N
ATOM    788  CA  GLY A 106     141.166 192.044 186.724  1.00 62.33      AP1  C
ATOM    789  C   GLY A 106     141.255 190.591 186.298  1.00 62.33      AP1  C
ATOM    790  O   GLY A 106     141.463 190.291 185.120  1.00 62.33      AP1  O
ATOM    791  N   ARG A 107     141.100 189.674 187.245  1.00 59.49      AP1  N
ATOM    792  CA  ARG A 107     141.226 188.252 186.982  1.00 59.49      AP1  C
ATOM    793  C   ARG A 107     139.857 187.580 187.040  1.00 59.49      AP1  C
ATOM    794  O   ARG A 107     138.830 188.219 187.290  1.00 59.49      AP1  O
ATOM    795  CB  ARG A 107     142.198 187.619 187.981  1.00 59.49      AP1  C
ATOM    796  CG  ARG A 107     143.415 188.466 188.326  1.00 59.49      AP1  C
ATOM    797  CD  ARG A 107     144.479 188.405 187.240  1.00 59.49      AP1  C
ATOM    798  NE  ARG A 107     144.186 189.275 186.108  1.00 59.49      AP1  N
ATOM    799  CZ  ARG A 107     144.581 190.538 186.015  1.00 59.49      AP1  C
ATOM    800  NH1 ARG A 107     145.283 191.115 186.976  1.00 59.49      AP1  N
ATOM    801  NH2 ARG A 107     144.265 191.238 184.929  1.00 59.49      AP1  N
ATOM    802  N   VAL A 108     139.842 186.268 186.802  1.00123.55      AP1  N
ATOM    803  CA  VAL A 108     138.646 185.448 186.950  1.00123.55      AP1  C
ATOM    804  C   VAL A 108     139.045 184.173 187.677  1.00123.55      AP1  C
ATOM    805  O   VAL A 108     140.173 183.690 187.556  1.00123.55      AP1  O
ATOM    806  CB  VAL A 108     137.981 185.117 185.591  1.00123.55      AP1  C
ATOM    807  CG1 VAL A 108     137.415 186.377 184.953  1.00123.55      AP1  C
ATOM    808  CG2 VAL A 108     138.983 184.454 184.661  1.00123.55      AP1  C
ATOM    809  N   GLN A 109     138.107 183.624 188.443  1.00 99.78      AP1  N
ATOM    810  CA  GLN A 109     138.387 182.458 189.266  1.00 99.78      AP1  C
ATOM    811  C   GLN A 109     137.170 181.547 189.292  1.00 99.78      AP1  C
ATOM    812  O   GLN A 109     136.043 181.982 189.043  1.00 99.78      AP1  O
ATOM    813  CB  GLN A 109     138.777 182.860 190.699  1.00 99.78      AP1  C
ATOM    814  CG  GLN A 109     137.624 183.363 191.558  1.00 99.78      AP1  C
ATOM    815  CD  GLN A 109     137.032 182.275 192.436  1.00 99.78      AP1  C
ATOM    816  OE1 GLN A 109     137.689 181.276 192.732  1.00 99.78      AP1  O
ATOM    817  NE2 GLN A 109     135.787 182.464 192.858  1.00 99.78      AP1  N
ATOM    818  N   VAL A 110     137.418 180.271 189.575  1.00113.65      AP1  N
ATOM    819  CA  VAL A 110     136.372 179.283 189.799  1.00113.65      AP1  C
ATOM    820  C   VAL A 110     136.711 178.516 191.069  1.00113.65      AP1  C
ATOM    821  O   VAL A 110     137.866 178.129 191.282  1.00113.65      AP1  O
ATOM    822  CB  VAL A 110     136.213 178.325 188.598  1.00113.65      AP1  C
ATOM    823  CG1 VAL A 110     135.601 179.057 187.415  1.00113.65      AP1  C
ATOM    824  CG2 VAL A 110     137.556 177.722 188.208  1.00113.65      AP1  C
ATOM    825  N   ASN A 111     135.710 178.308 191.922  1.00141.74      AP1  N
ATOM    826  CA  ASN A 111     135.947 177.592 193.163  1.00141.74      AP1  C
ATOM    827  C   ASN A 111     136.223 176.116 192.873  1.00141.74      AP1  C
ATOM    828  O   ASN A 111     135.776 175.554 191.870  1.00141.74      AP1  O
ATOM    829  CB  ASN A 111     134.758 177.746 194.112  1.00141.74      AP1  C
ATOM    830  CG  ASN A 111     134.502 179.191 194.501  1.00141.74      AP1  C
ATOM    831  OD1 ASN A 111     133.465 179.762 194.166  1.00141.74      AP1  O
ATOM    832  ND2 ASN A 111     135.451 179.789 195.213  1.00141.74      AP1  N
ATOM    833  N   PHE A 112     136.975 175.484 193.779  1.00112.69      AP1  N
ATOM    834  CA  PHE A 112     137.536 174.161 193.528  1.00112.69      AP1  C
ATOM    835  C   PHE A 112     136.958 173.097 194.455  1.00112.69      AP1  C
ATOM    836  O   PHE A 112     137.602 172.066 194.676  1.00112.69      AP1  O
ATOM    837  CB  PHE A 112     139.059 174.196 193.677  1.00112.69      AP1  C
ATOM    838  CG  PHE A 112     139.752 175.020 192.635  1.00112.69      AP1  C
ATOM    839  CD1 PHE A 112     139.998 174.508 191.374  1.00112.69      AP1  C
ATOM    840  CD2 PHE A 112     140.159 176.312 192.919  1.00112.69      AP1  C
ATOM    841  CE1 PHE A 112     140.638 175.271 190.417  1.00112.69      AP1  C
ATOM    842  CE2 PHE A 112     140.799 177.078 191.967  1.00112.69      AP1  C
ATOM    843  CZ  PHE A 112     141.039 176.557 190.714  1.00112.69      AP1  C
ATOM    844  N   GLY A 113     135.762 173.311 194.993  1.00126.81      AP1  N
ATOM    845  CA  GLY A 113     135.240 172.423 196.013  1.00126.81      AP1  C
ATOM    846  C   GLY A 113     134.456 171.228 195.511  1.00126.81      AP1  C
ATOM    847  O   GLY A 113     134.590 170.814 194.355  1.00126.81      AP1  O
ATOM    848  N   ASP A 114     133.632 170.668 196.387  1.00168.56      AP1  N
ATOM    849  CA  ASP A 114     132.809 169.498 196.126  1.00168.56      AP1  C
ATOM    850  C   ASP A 114     131.351 169.912 196.145  1.00168.56      AP1  C
ATOM    851  O   ASP A 114     130.998 170.960 196.700  1.00168.56      AP1  O
ATOM    852  CB  ASP A 114     133.078 168.407 197.178  1.00168.56      AP1  C
ATOM    853  CG  ASP A 114     134.547 168.034 197.276  1.00168.56      AP1  C
ATOM    854  OD1 ASP A 114     135.345 168.517 196.445  1.00168.56      AP1  O
ATOM    855  OD2 ASP A 114     134.904 167.248 198.178  1.00168.56      AP1  O
ATOM    856  N   PRO A 115     130.458 169.115 195.536  1.00152.80      AP1  N
ATOM    857  CA  PRO A 115     129.048 169.523 195.459  1.00152.80      AP1  C
ATOM    858  C   PRO A 115     128.333 169.483 196.801  1.00152.80      AP1  C
ATOM    859  O   PRO A 115     128.947 169.195 197.834  1.00152.80      AP1  O
ATOM    860  CB  PRO A 115     128.448 168.509 194.478  1.00152.80      AP1  C
ATOM    861  CG  PRO A 115     129.296 167.307 194.650  1.00152.80      AP1  C
ATOM    862  CD  PRO A 115     130.685 167.835 194.844  1.00152.80      AP1  C
ATOM    863  N   SER A 116     127.033 169.782 196.782  1.00187.61      AP1  N
ATOM    864  CA  SER A 116     126.195 169.808 197.982  1.00187.61      AP1  C
ATOM    865  C   SER A 116     126.688 170.858 198.979  1.00187.61      AP1  C
ATOM    866  O   SER A 116     126.874 170.585 200.167  1.00187.61      AP1  O
ATOM    867  CB  SER A 116     126.116 168.423 198.634  1.00187.61      AP1  C
ATOM    868  OG  SER A 116     125.683 167.446 197.704  1.00187.61      AP1  O
ATOM    869  N   ASP A 117     126.905 172.074 198.480  1.00265.32      AP1  N
ATOM    870  CA  ASP A 117     127.287 173.209 199.314  1.00265.32      AP1  C
ATOM    871  C   ASP A 117     126.109 174.124 199.626  1.00265.32      AP1  C
ATOM    872  O   ASP A 117     125.779 174.336 200.796  1.00265.32      AP1  O
ATOM    873  CB  ASP A 117     128.398 174.017 198.634  1.00265.32      AP1  C
ATOM    874  CG  ASP A 117     129.634 173.190 198.353  1.00265.32      AP1  C
ATOM    875  OD1 ASP A 117     129.849 172.180 199.055  1.00265.32      AP1  O
ATOM    876  OD2 ASP A 117     130.395 173.557 197.432  1.00265.32      AP1  O
ATOM    877  N   VAL A 118     125.468 174.670 198.593  1.00283.56      AP1  N
ATOM    878  CA  VAL A 118     124.314 175.548 198.737  1.00283.56      AP1  C
ATOM    879  C   VAL A 118     123.236 175.080 197.769  1.00283.56      AP1  C
ATOM    880  O   VAL A 118     123.496 174.323 196.832  1.00283.56      AP1  O
ATOM    881  CB  VAL A 118     124.668 177.030 198.494  1.00283.56      AP1  C
ATOM    882  CG1 VAL A 118     125.683 177.511 199.519  1.00283.56      AP1  C
ATOM    883  CG2 VAL A 118     125.213 177.216 197.092  1.00283.56      AP1  C
ATOM    884  N   GLU A 119     122.005 175.541 198.007  1.00276.65      AP1  N
ATOM    885  CA  GLU A 119     120.863 175.001 197.280  1.00276.65      AP1  C
ATOM    886  C   GLU A 119     119.862 176.054 196.808  1.00276.65      AP1  C
ATOM    887  O   GLU A 119     118.700 175.706 196.566  1.00276.65      AP1  O
ATOM    888  CB  GLU A 119     120.141 173.958 198.145  1.00276.65      AP1  C
ATOM    889  CG  GLU A 119     119.431 174.533 199.365  1.00276.65      AP1  C
ATOM    890  CD  GLU A 119     120.339 174.653 200.574  1.00276.65      AP1  C
ATOM    891  OE1 GLU A 119     121.575 174.614 200.403  1.00276.65      AP1  O
ATOM    892  OE2 GLU A 119     119.814 174.788 201.699  1.00276.65      AP1  O
ATOM    893  N   ASP A 120     120.261 177.314 196.651  1.00274.89      AP1  N
ATOM    894  CA  ASP A 120     119.335 178.336 196.179  1.00274.89      AP1  C
ATOM    895  C   ASP A 120     120.120 179.458 195.516  1.00274.89      AP1  C
ATOM    896  O   ASP A 120     121.308 179.656 195.779  1.00274.89      AP1  O
ATOM    897  CB  ASP A 120     118.473 178.882 197.323  1.00274.89      AP1  C
ATOM    898  CG  ASP A 120     117.220 178.061 197.556  1.00274.89      AP1  C
ATOM    899  OD1 ASP A 120     116.456 177.851 196.591  1.00274.89      AP1  O
ATOM    900  OD2 ASP A 120     117.001 177.620 198.705  1.00274.89      AP1  O
ATOM    901  N   GLY A 121     119.422 180.209 194.661  1.00260.70      AP1  N
ATOM    902  CA  GLY A 121     120.019 181.332 193.977  1.00260.70      AP1  C
ATOM    903  C   GLY A 121     119.064 182.513 193.951  1.00260.70      AP1  C
ATOM    904  O   GLY A 121     117.849 182.362 194.066  1.00260.70      AP1  O
ATOM    905  N   TYR A 122     119.647 183.701 193.788  1.00281.26      AP1  N
ATOM    906  CA  TYR A 122     118.873 184.943 193.848  1.00281.26      AP1  C
ATOM    907  C   TYR A 122     119.623 186.028 193.077  1.00281.26      AP1  C
ATOM    908  O   TYR A 122     120.670 186.508 193.521  1.00281.26      AP1  O
ATOM    909  CB  TYR A 122     118.599 185.335 195.299  1.00281.26      AP1  C
ATOM    910  CG  TYR A 122     119.795 185.851 196.074  1.00281.26      AP1  C
ATOM    911  CD1 TYR A 122     120.794 184.984 196.500  1.00281.26      AP1  C
ATOM    912  CD2 TYR A 122     119.919 187.199 196.390  1.00281.26      AP1  C
ATOM    913  CE1 TYR A 122     121.887 185.444 197.210  1.00281.26      AP1  C
ATOM    914  CE2 TYR A 122     121.011 187.667 197.100  1.00281.26      AP1  C
ATOM    915  CZ  TYR A 122     121.991 186.785 197.507  1.00281.26      AP1  C
ATOM    916  OH  TYR A 122     123.079 187.244 198.214  1.00281.26      AP1  O
ATOM    917  N   SER A 123     119.098 186.382 191.910  1.00247.23      AP1  N
ATOM    918  CA  SER A 123     119.603 187.483 191.093  1.00247.23      AP1  C
ATOM    919  C   SER A 123     118.575 187.751 190.001  1.00247.23      AP1  C
ATOM    920  O   SER A 123     117.453 187.231 190.039  1.00247.23      AP1  O
ATOM    921  CB  SER A 123     120.980 187.176 190.504  1.00247.23      AP1  C
ATOM    922  OG  SER A 123     120.861 186.476 189.279  1.00247.23      AP1  O
ATOM    923  N   GLY A 124     118.954 188.577 189.028  1.00247.24      AP1  N
ATOM    924  CA  GLY A 124     118.108 188.764 187.864  1.00247.24      AP1  C
ATOM    925  C   GLY A 124     118.048 187.499 187.021  1.00247.24      AP1  C
ATOM    926  O   GLY A 124     118.917 186.630 187.110  1.00247.24      AP1  O
ATOM    927  N   ALA A 125     117.000 187.400 186.207  1.00243.90      AP1  N
ATOM    928  CA  ALA A 125     116.800 186.228 185.364  1.00243.90      AP1  C
ATOM    929  C   ALA A 125     117.980 186.027 184.423  1.00243.90      AP1  C
ATOM    930  O   ALA A 125     118.521 186.988 183.870  1.00243.90      AP1  O
ATOM    931  CB  ALA A 125     115.505 186.373 184.563  1.00243.90      AP1  C
ATOM    932  N   VAL A 126     118.384 184.768 184.256  1.00179.44      AP1  N
ATOM    933  CA  VAL A 126     119.486 184.422 183.367  1.00179.44      AP1  C
ATOM    934  C   VAL A 126     119.093 184.785 181.942  1.00179.44      AP1  C
ATOM    935  O   VAL A 126     118.181 184.183 181.363  1.00179.44      AP1  O
ATOM    936  CB  VAL A 126     119.854 182.931 183.482  1.00179.44      AP1  C
ATOM    937  CG1 VAL A 126     121.143 182.646 182.730  1.00179.44      AP1  C
ATOM    938  CG2 VAL A 126     119.986 182.531 184.943  1.00179.44      AP1  C
ATOM    939  N   THR A 127     119.774 185.774 181.373  1.00143.79      AP1  N
ATOM    940  CA  THR A 127     119.407 186.295 180.068  1.00143.79      AP1  C
ATOM    941  C   THR A 127     120.027 185.469 178.948  1.00143.79      AP1  C
ATOM    942  O   THR A 127     121.114 184.901 179.089  1.00143.79      AP1  O
ATOM    943  CB  THR A 127     119.845 187.754 179.928  1.00143.79      AP1  C
ATOM    944  OG1 THR A 127     121.276 187.830 179.961  1.00143.79      AP1  O
ATOM    945  CG2 THR A 127     119.272 188.592 181.060  1.00143.79      AP1  C
ATOM    946  N   GLY A 128     119.317 185.408 177.826  1.00171.91      AP1  N
ATOM    947  CA  GLY A 128     119.856 184.833 176.612  1.00171.91      AP1  C
ATOM    948  C   GLY A 128     120.552 185.890 175.783  1.00171.91      AP1  C
ATOM    949  O   GLY A 128     120.897 186.955 176.301  1.00171.91      AP1  O
ATOM    950  N   ALA A 129     120.769 185.619 174.498  1.00232.02      AP1  N
ATOM    951  CA  ALA A 129     121.318 186.628 173.603  1.00232.02      AP1  C
ATOM    952  C   ALA A 129     120.314 187.722 173.270  1.00232.02      AP1  C
ATOM    953  O   ALA A 129     120.704 188.760 172.724  1.00232.02      AP1  O
ATOM    954  CB  ALA A 129     121.826 185.978 172.315  1.00232.02      AP1  C
ATOM    955  N   SER A 130     119.035 187.509 173.583  1.00286.35      AP1  N
ATOM    956  CA  SER A 130     118.017 188.537 173.439  1.00286.35      AP1  C
ATOM    957  C   SER A 130     117.479 189.026 174.775  1.00286.35      AP1  C
ATOM    958  O   SER A 130     116.492 189.768 174.791  1.00286.35      AP1  O
ATOM    959  CB  SER A 130     116.852 188.023 172.577  1.00286.35      AP1  C
ATOM    960  OG  SER A 130     117.307 187.596 171.306  1.00286.35      AP1  O
ATOM    961  N   GLY A 131     118.094 188.636 175.890  1.00242.48      AP1  N
ATOM    962  CA  GLY A 131     117.617 189.016 177.200  1.00242.48      AP1  C
ATOM    963  C   GLY A 131     116.399 188.262 177.685  1.00242.48      AP1  C
ATOM    964  O   GLY A 131     115.795 188.676 178.682  1.00242.48      AP1  O
ATOM    965  N   ARG A 132     116.019 187.174 177.021  1.00251.37      AP1  N
ATOM    966  CA  ARG A 132     114.823 186.449 177.411  1.00251.37      AP1  C
ATOM    967  C   ARG A 132     115.111 185.530 178.599  1.00251.37      AP1  C
ATOM    968  O   ARG A 132     116.166 185.590 179.236  1.00251.37      AP1  O
ATOM    969  CB  ARG A 132     114.267 185.645 176.236  1.00251.37      AP1  C
ATOM    970  CG  ARG A 132     113.389 186.462 175.299  1.00251.37      AP1  C
ATOM    971  CD  ARG A 132     112.456 185.580 174.482  1.00251.37      AP1  C
ATOM    972  NE  ARG A 132     113.115 184.972 173.333  1.00251.37      AP1  N
ATOM    973  CZ  ARG A 132     113.264 183.667 173.163  1.00251.37      AP1  C
ATOM    974  NH1 ARG A 132     112.816 182.797 174.053  1.00251.37      AP1  N
ATOM    975  NH2 ARG A 132     113.875 183.221 172.069  1.00251.37      AP1  N
ATOM    976  N   PHE A 133     114.141 184.668 178.891  1.00310.80      AP1  N
ATOM    977  CA  PHE A 133     114.167 183.852 180.098  1.00310.80      AP1  C
ATOM    978  C   PHE A 133     114.713 182.467 179.769  1.00310.80      AP1  C
ATOM    979  O   PHE A 133     114.127 181.738 178.961  1.00310.80      AP1  O
ATOM    980  CB  PHE A 133     112.762 183.764 180.683  1.00310.80      AP1  C
ATOM    981  CG  PHE A 133     112.251 185.069 181.231  1.00310.80      AP1  C
ATOM    982  CD1 PHE A 133     113.116 186.126 181.466  1.00310.80      AP1  C
ATOM    983  CD2 PHE A 133     110.901 185.250 181.475  1.00310.80      AP1  C
ATOM    984  CE1 PHE A 133     112.647 187.329 181.958  1.00310.80      AP1  C
ATOM    985  CE2 PHE A 133     110.425 186.452 181.963  1.00310.80      AP1  C
ATOM    986  CZ  PHE A 133     111.299 187.492 182.207  1.00310.80      AP1  C
ATOM    987  N   VAL A 134     115.823 182.100 180.404  1.00230.27      AP1  N
ATOM    988  CA  VAL A 134     116.570 180.889 180.082  1.00230.27      AP1  C
ATOM    989  C   VAL A 134     116.376 179.875 181.201  1.00230.27      AP1  C
ATOM    990  O   VAL A 134     116.466 180.221 182.385  1.00230.27      AP1  O
ATOM    991  CB  VAL A 134     118.065 181.190 179.874  1.00230.27      AP1  C
ATOM    992  CG1 VAL A 134     118.831 179.908 179.600  1.00230.27      AP1  C
ATOM    993  CG2 VAL A 134     118.255 182.187 178.741  1.00230.27      AP1  C
ATOM    994  N   SER A 135     116.109 178.624 180.825  1.00179.52      AP1  N
ATOM    995  CA  SER A 135     116.011 177.545 181.800  1.00179.52      AP1  C
ATOM    996  C   SER A 135     117.396 177.227 182.350  1.00179.52      AP1  C
ATOM    997  O   SER A 135     118.336 176.986 181.586  1.00179.52      AP1  O
ATOM    998  CB  SER A 135     115.390 176.307 181.162  1.00179.52      AP1  C
ATOM    999  OG  SER A 135     116.312 175.660 180.306  1.00179.52      AP1  O
ATOM   1000  N   ASN A 136     117.511 177.204 183.680  1.00209.74      AP1  N
ATOM   1001  CA  ASN A 136     118.817 177.155 184.325  1.00209.74      AP1  C
ATOM   1002  C   ASN A 136     119.480 175.791 184.182  1.00209.74      AP1  C
ATOM   1003  O   ASN A 136     120.706 175.705 184.056  1.00209.74      AP1  O
ATOM   1004  CB  ASN A 136     118.675 177.529 185.797  1.00209.74      AP1  C
ATOM   1005  CG  ASN A 136     118.217 178.957 185.988  1.00209.74      AP1  C
ATOM   1006  OD1 ASN A 136     118.010 179.687 185.018  1.00209.74      AP1  O
ATOM   1007  ND2 ASN A 136     118.043 179.363 187.239  1.00209.74      AP1  N
ATOM   1008  N   SER A 137     118.698 174.711 184.224  1.00184.39      AP1  N
ATOM   1009  CA  SER A 137     119.277 173.381 184.054  1.00184.39      AP1  C
ATOM   1010  C   SER A 137     119.889 173.230 182.665  1.00184.39      AP1  C
ATOM   1011  O   SER A 137     121.057 172.853 182.516  1.00184.39      AP1  O
ATOM   1012  CB  SER A 137     118.213 172.310 184.303  1.00184.39      AP1  C
ATOM   1013  OG  SER A 137     117.339 172.186 183.196  1.00184.39      AP1  O
ATOM   1014  N   ASN A 138     119.114 173.547 181.629  1.00189.86      AP1  N
ATOM   1015  CA  ASN A 138     119.652 173.490 180.278  1.00189.86      AP1  C
ATOM   1016  C   ASN A 138     120.654 174.609 180.015  1.00189.86      AP1  C
ATOM   1017  O   ASN A 138     121.531 174.446 179.161  1.00189.86      AP1  O
ATOM   1018  CB  ASN A 138     118.513 173.529 179.262  1.00189.86      AP1  C
ATOM   1019  CG  ASN A 138     117.357 172.627 179.651  1.00189.86      AP1  C
ATOM   1020  OD1 ASN A 138     117.415 171.411 179.472  1.00189.86      AP1  O
ATOM   1021  ND2 ASN A 138     116.299 173.221 180.191  1.00189.86      AP1  N
ATOM   1022  N   MET A 139     120.558 175.728 180.737  1.00151.13      AP1  N
ATOM   1023  CA  MET A 139     121.612 176.737 180.673  1.00151.13      AP1  C
ATOM   1024  C   MET A 139     122.938 176.156 181.144  1.00151.13      AP1  C
ATOM   1025  O   MET A 139     123.979 176.370 180.518  1.00151.13      AP1  O
ATOM   1026  CB  MET A 139     121.228 177.960 181.511  1.00151.13      AP1  C
ATOM   1027  CG  MET A 139     122.221 179.121 181.477  1.00151.13      AP1  C
ATOM   1028  SD  MET A 139     123.631 178.945 182.593  1.00151.13      AP1  S
ATOM   1029  CE  MET A 139     122.844 179.209 184.180  1.00151.13      AP1  C
ATOM   1030  N   LYS A 140     122.912 175.422 182.258  1.00183.13      AP1  N
ATOM   1031  CA  LYS A 140     124.104 174.735 182.744  1.00183.13      AP1  C
ATOM   1032  C   LYS A 140     124.584 173.702 181.733  1.00183.13      AP1  C
ATOM   1033  O   LYS A 140     125.793 173.560 181.501  1.00183.13      AP1  O
ATOM   1034  CB  LYS A 140     123.796 174.078 184.091  1.00183.13      AP1  C
ATOM   1035  CG  LYS A 140     124.716 172.936 184.497  1.00183.13      AP1  C
ATOM   1036  CD  LYS A 140     126.038 173.460 185.026  1.00183.13      AP1  C
ATOM   1037  CE  LYS A 140     126.945 172.334 185.493  1.00183.13      AP1  C
ATOM   1038  NZ  LYS A 140     127.370 171.453 184.374  1.00183.13      AP1  N
ATOM   1039  N   ILE A 141     123.644 172.969 181.129  1.00182.02      AP1  N
ATOM   1040  CA  ILE A 141     123.983 172.018 180.070  1.00182.02      AP1  C
ATOM   1041  C   ILE A 141     124.804 172.701 178.984  1.00182.02      AP1  C
ATOM   1042  O   ILE A 141     125.923 172.286 178.669  1.00182.02      AP1  O
ATOM   1043  CB  ILE A 141     122.709 171.392 179.476  1.00182.02      AP1  C
ATOM   1044  CG1 ILE A 141     122.007 170.501 180.496  1.00182.02      AP1  C
ATOM   1045  CG2 ILE A 141     123.041 170.607 178.218  1.00182.02      AP1  C
ATOM   1046  CD1 ILE A 141     120.861 169.706 179.903  1.00182.02      AP1  C
ATOM   1047  N   ILE A 142     124.239 173.755 178.389  1.00134.11      AP1  N
ATOM   1048  CA  ILE A 142     124.908 174.471 177.303  1.00134.11      AP1  C
ATOM   1049  C   ILE A 142     126.247 175.015 177.775  1.00134.11      AP1  C
ATOM   1050  O   ILE A 142     127.284 174.837 177.120  1.00134.11      AP1  O
ATOM   1051  CB  ILE A 142     124.006 175.602 176.779  1.00134.11      AP1  C
ATOM   1052  CG1 ILE A 142     122.677 175.039 176.272  1.00134.11      AP1  C
ATOM   1053  CG2 ILE A 142     124.726 176.421 175.714  1.00134.11      AP1  C
ATOM   1054  CD1 ILE A 142     121.563 176.061 176.228  1.00134.11      AP1  C
ATOM   1055  N   LEU A 143     126.238 175.677 178.931  1.00176.85      AP1  N
ATOM   1056  CA  LEU A 143     127.426 176.337 179.447  1.00176.85      AP1  C
ATOM   1057  C   LEU A 143     128.584 175.361 179.565  1.00176.85      AP1  C
ATOM   1058  O   LEU A 143     129.644 175.560 178.965  1.00176.85      AP1  O
ATOM   1059  CB  LEU A 143     127.103 176.955 180.808  1.00176.85      AP1  C
ATOM   1060  CG  LEU A 143     128.201 177.753 181.502  1.00176.85      AP1  C
ATOM   1061  CD1 LEU A 143     128.575 178.954 180.665  1.00176.85      AP1  C
ATOM   1062  CD2 LEU A 143     127.744 178.178 182.886  1.00176.85      AP1  C
ATOM   1063  N   GLU A 144     128.378 174.265 180.295  1.00115.84      AP1  N
ATOM   1064  CA  GLU A 144     129.470 173.326 180.493  1.00115.84      AP1  C
ATOM   1065  C   GLU A 144     129.788 172.506 179.255  1.00115.84      AP1  C
ATOM   1066  O   GLU A 144     130.965 172.225 179.025  1.00115.84      AP1  O
ATOM   1067  CB  GLU A 144     129.178 172.428 181.692  1.00115.84      AP1  C
ATOM   1068  CG  GLU A 144     129.758 172.996 182.977  1.00115.84      AP1  C
ATOM   1069  CD  GLU A 144     129.060 174.257 183.444  1.00115.84      AP1  C
ATOM   1070  OE1 GLU A 144     127.984 174.593 182.909  1.00115.84      AP1  O
ATOM   1071  OE2 GLU A 144     129.609 174.928 184.340  1.00115.84      AP1  O
ATOM   1072  N   ILE A 145     128.805 172.142 178.428  1.00158.18      AP1  N
ATOM   1073  CA  ILE A 145     129.131 171.360 177.239  1.00158.18      AP1  C
ATOM   1074  C   ILE A 145     130.017 172.172 176.294  1.00158.18      AP1  C
ATOM   1075  O   ILE A 145     131.069 171.696 175.848  1.00158.18      AP1  O
ATOM   1076  CB  ILE A 145     127.847 170.831 176.561  1.00158.18      AP1  C
ATOM   1077  CG1 ILE A 145     128.150 169.565 175.752  1.00158.18      AP1  C
ATOM   1078  CG2 ILE A 145     127.144 171.876 175.694  1.00158.18      AP1  C
ATOM   1079  CD1 ILE A 145     126.916 168.781 175.355  1.00158.18      AP1  C
ATOM   1080  N   VAL A 146     129.654 173.433 176.034  1.00194.85      AP1  N
ATOM   1081  CA  VAL A 146     130.469 174.226 175.122  1.00194.85      AP1  C
ATOM   1082  C   VAL A 146     131.774 174.649 175.783  1.00194.85      AP1  C
ATOM   1083  O   VAL A 146     132.820 174.702 175.121  1.00194.85      AP1  O
ATOM   1084  CB  VAL A 146     129.683 175.437 174.592  1.00194.85      AP1  C
ATOM   1085  CG1 VAL A 146     130.428 176.070 173.426  1.00194.85      AP1  C
ATOM   1086  CG2 VAL A 146     128.290 175.014 174.153  1.00194.85      AP1  C
ATOM   1087  N   ALA A 147     131.755 174.952 177.086  1.00187.26      AP1  N
ATOM   1088  CA  ALA A 147     132.986 175.335 177.764  1.00187.26      AP1  C
ATOM   1089  C   ALA A 147     133.990 174.192 177.769  1.00187.26      AP1  C
ATOM   1090  O   ALA A 147     135.172 174.401 177.487  1.00187.26      AP1  O
ATOM   1091  CB  ALA A 147     132.681 175.794 179.190  1.00187.26      AP1  C
ATOM   1092  N   LYS A 148     133.538 172.972 178.055  1.00170.84      AP1  N
ATOM   1093  CA  LYS A 148     134.425 171.819 178.051  1.00170.84      AP1  C
ATOM   1094  C   LYS A 148     134.821 171.390 176.648  1.00170.84      AP1  C
ATOM   1095  O   LYS A 148     135.891 170.806 176.477  1.00170.84      AP1  O
ATOM   1096  CB  LYS A 148     133.776 170.645 178.789  1.00170.84      AP1  C
ATOM   1097  CG  LYS A 148     133.531 170.901 180.273  1.00170.84      AP1  C
ATOM   1098  CD  LYS A 148     134.690 171.651 180.914  1.00170.84      AP1  C
ATOM   1099  CE  LYS A 148     134.341 172.105 182.322  1.00170.84      AP1  C
ATOM   1100  NZ  LYS A 148     133.445 173.294 182.317  1.00170.84      AP1  N
ATOM   1101  N   GLU A 149     134.012 171.684 175.627  1.00187.27      AP1  N
ATOM   1102  CA  GLU A 149     134.456 171.413 174.262  1.00187.27      AP1  C
ATOM   1103  C   GLU A 149     135.552 172.397 173.840  1.00187.27      AP1  C
ATOM   1104  O   GLU A 149     136.586 172.000 173.278  1.00187.27      AP1  O
ATOM   1105  CB  GLU A 149     133.252 171.458 173.319  1.00187.27      AP1  C
ATOM   1106  CG  GLU A 149     133.556 171.150 171.869  1.00187.27      AP1  C
ATOM   1107  CD  GLU A 149     132.460 171.613 170.929  1.00187.27      AP1  C
ATOM   1108  OE1 GLU A 149     131.337 171.884 171.404  1.00187.27      AP1  O
ATOM   1109  OE2 GLU A 149     132.723 171.708 169.712  1.00187.27      AP1  O
ATOM   1110  N   TYR A 150     135.358 173.687 174.130  1.00164.93      AP1  N
ATOM   1111  CA  TYR A 150     136.436 174.656 173.947  1.00164.93      AP1  C
ATOM   1112  C   TYR A 150     137.673 174.253 174.737  1.00164.93      AP1  C
ATOM   1113  O   TYR A 150     138.802 174.385 174.247  1.00164.93      AP1  O
ATOM   1114  CB  TYR A 150     135.968 176.047 174.375  1.00164.93      AP1  C
ATOM   1115  CG  TYR A 150     136.744 177.190 173.756  1.00164.93      AP1  C
ATOM   1116  CD1 TYR A 150     136.758 177.384 172.381  1.00164.93      AP1  C
ATOM   1117  CD2 TYR A 150     137.463 178.074 174.549  1.00164.93      AP1  C
ATOM   1118  CE1 TYR A 150     137.465 178.429 171.815  1.00164.93      AP1  C
ATOM   1119  CE2 TYR A 150     138.174 179.121 173.992  1.00164.93      AP1  C
ATOM   1120  CZ  TYR A 150     138.172 179.294 172.625  1.00164.93      AP1  C
ATOM   1121  OH  TYR A 150     138.879 180.334 172.067  1.00164.93      AP1  O
ATOM   1122  N   LEU A 151     137.478 173.731 175.945  1.00181.60      AP1  N
ATOM   1123  CA  LEU A 151     138.599 173.325 176.775  1.00181.60      AP1  C
ATOM   1124  C   LEU A 151     139.253 172.052 176.251  1.00181.60      AP1  C
ATOM   1125  O   LEU A 151     140.439 171.827 176.489  1.00181.60      AP1  O
ATOM   1126  CB  LEU A 151     138.132 173.141 178.217  1.00181.60      AP1  C
ATOM   1127  CG  LEU A 151     139.226 173.033 179.276  1.00181.60      AP1  C
ATOM   1128  CD1 LEU A 151     140.239 174.152 179.088  1.00181.60      AP1  C
ATOM   1129  CD2 LEU A 151     138.619 173.066 180.668  1.00181.60      AP1  C
ATOM   1130  N   ILE A 152     138.509 171.207 175.532  1.00188.83      AP1  N
ATOM   1131  CA  ILE A 152     139.137 170.010 174.986  1.00188.83      AP1  C
ATOM   1132  C   ILE A 152     139.917 170.354 173.723  1.00188.83      AP1  C
ATOM   1133  O   ILE A 152     140.852 169.632 173.354  1.00188.83      AP1  O
ATOM   1134  CB  ILE A 152     138.108 168.883 174.749  1.00188.83      AP1  C
ATOM   1135  CG1 ILE A 152     138.821 167.549 174.522  1.00188.83      AP1  C
ATOM   1136  CG2 ILE A 152     137.267 169.147 173.530  1.00188.83      AP1  C
ATOM   1137  CD1 ILE A 152     139.726 167.139 175.658  1.00188.83      AP1  C
ATOM   1138  N   LYS A 153     139.571 171.450 173.037  1.00201.86      AP1  N
ATOM   1139  CA  LYS A 153     140.564 172.019 172.122  1.00201.86      AP1  C
ATOM   1140  C   LYS A 153     141.773 172.537 172.894  1.00201.86      AP1  C
ATOM   1141  O   LYS A 153     142.922 172.202 172.582  1.00201.86      AP1  O
ATOM   1142  CB  LYS A 153     140.024 173.151 171.237  1.00201.86      AP1  C
ATOM   1143  CG  LYS A 153     139.284 172.754 169.965  1.00201.86      AP1  C
ATOM   1144  CD  LYS A 153     137.901 172.231 170.186  1.00201.86      AP1  C
ATOM   1145  CE  LYS A 153     137.062 173.412 170.635  1.00201.86      AP1  C
ATOM   1146  NZ  LYS A 153     135.641 173.088 170.835  1.00201.86      AP1  N
ATOM   1147  N   ASP A 154     141.525 173.367 173.908  1.00163.04      AP1  N
ATOM   1148  CA  ASP A 154     142.589 174.094 174.595  1.00163.04      AP1  C
ATOM   1149  C   ASP A 154     143.537 173.187 175.378  1.00163.04      AP1  C
ATOM   1150  O   ASP A 154     144.660 173.607 175.681  1.00163.04      AP1  O
ATOM   1151  CB  ASP A 154     141.959 175.135 175.527  1.00163.04      AP1  C
ATOM   1152  CG  ASP A 154     142.989 175.956 176.273  1.00163.04      AP1  C
ATOM   1153  OD1 ASP A 154     144.016 176.318 175.662  1.00163.04      AP1  O
ATOM   1154  OD2 ASP A 154     142.770 176.242 177.468  1.00163.04      AP1  O
ATOM   1155  N   MET A 155     143.128 171.960 175.693  1.00174.02      AP1  N
ATOM   1156  CA  MET A 155     143.841 171.108 176.634  1.00174.02      AP1  C
ATOM   1157  C   MET A 155     145.066 170.436 176.014  1.00174.02      AP1  C
ATOM   1158  O   MET A 155     145.646 169.537 176.634  1.00174.02      AP1  O
ATOM   1159  CB  MET A 155     142.859 170.059 177.190  1.00174.02      AP1  C
ATOM   1160  CG  MET A 155     143.302 169.229 178.408  1.00174.02      AP1  C
ATOM   1161  SD  MET A 155     144.311 170.023 179.680  1.00174.02      AP1  S
ATOM   1162  CE  MET A 155     143.402 171.536 179.977  1.00174.02      AP1  C
ATOM   1163  N   LYS A 156     145.478 170.854 174.816  1.00173.02      AP1  N
ATOM   1164  CA  LYS A 156     146.715 170.387 174.199  1.00173.02      AP1  C
ATOM   1165  C   LYS A 156     147.898 170.658 175.124  1.00173.02      AP1  C
ATOM   1166  O   LYS A 156     147.855 171.614 175.905  1.00173.02      AP1  O
ATOM   1167  CB  LYS A 156     146.908 171.066 172.839  1.00173.02      AP1  C
ATOM   1168  CG  LYS A 156     146.391 172.492 172.775  1.00173.02      AP1  C
ATOM   1169  CD  LYS A 156     146.309 172.975 171.336  1.00173.02      AP1  C
ATOM   1170  CE  LYS A 156     145.621 174.324 171.240  1.00173.02      AP1  C
ATOM   1171  NZ  LYS A 156     144.196 174.237 171.656  1.00173.02      AP1  N
ATOM   1172  N   LYS A 157     148.965 169.856 175.055  1.00218.31      AP1  N
ATOM   1173  CA  LYS A 157     149.192 168.836 174.027  1.00218.31      AP1  C
ATOM   1174  C   LYS A 157     148.498 167.500 174.286  1.00218.31      AP1  C
ATOM   1175  O   LYS A 157     147.639 167.388 175.162  1.00218.31      AP1  O
ATOM   1176  CB  LYS A 157     150.696 168.595 173.873  1.00218.31      AP1  C
ATOM   1177  CG  LYS A 157     151.358 168.015 175.115  1.00218.31      AP1  C
ATOM   1178  CD  LYS A 157     152.773 168.543 175.292  1.00218.31      AP1  C
ATOM   1179  CE  LYS A 157     153.310 168.227 176.680  1.00218.31      AP1  C
ATOM   1180  NZ  LYS A 157     154.526 169.021 177.013  1.00218.31      AP1  N
ATOM   1181  N   ALA A 158     148.888 166.495 173.501  1.00268.57      AP1  N
ATOM   1182  CA  ALA A 158     148.313 165.160 173.610  1.00268.57      AP1  C
ATOM   1183  C   ALA A 158     148.532 164.580 175.000  1.00268.57      AP1  C
ATOM   1184  O   ALA A 158     149.332 165.093 175.789  1.00268.57      AP1  O
ATOM   1185  CB  ALA A 158     148.920 164.236 172.552  1.00268.57      AP1  C
ATOM   1186  N   GLY A 159     147.828 163.489 175.290  1.00230.83      AP1  N
ATOM   1187  CA  GLY A 159     147.746 163.009 176.655  1.00230.83      AP1  C
ATOM   1188  C   GLY A 159     147.008 163.966 177.557  1.00230.83      AP1  C
ATOM   1189  O   GLY A 159     147.438 164.201 178.691  1.00230.83      AP1  O
ATOM   1190  N   ALA A 160     145.910 164.535 177.076  1.00233.95      AP1  N
ATOM   1191  CA  ALA A 160     145.253 165.631 177.765  1.00233.95      AP1  C
ATOM   1192  C   ALA A 160     144.549 165.134 179.028  1.00233.95      AP1  C
ATOM   1193  O   ALA A 160     143.922 164.067 179.003  1.00233.95      AP1  O
ATOM   1194  CB  ALA A 160     144.247 166.303 176.830  1.00233.95      AP1  C
ATOM   1195  N   PRO A 161     144.631 165.872 180.140  1.00257.28      AP1  N
ATOM   1196  CA  PRO A 161     143.812 165.543 181.314  1.00257.28      AP1  C
ATOM   1197  C   PRO A 161     142.320 165.530 181.013  1.00257.28      AP1  C
ATOM   1198  O   PRO A 161     141.580 164.719 181.577  1.00257.28      AP1  O
ATOM   1199  CB  PRO A 161     144.175 166.650 182.311  1.00257.28      AP1  C
ATOM   1200  CG  PRO A 161     145.576 167.016 181.948  1.00257.28      AP1  C
ATOM   1201  CD  PRO A 161     145.648 166.893 180.447  1.00257.28      AP1  C
ATOM   1202  N   LEU A 162     141.853 166.420 180.139  1.00205.13      AP1  N
ATOM   1203  CA  LEU A 162     140.443 166.456 179.770  1.00205.13      AP1  C
ATOM   1204  C   LEU A 162     140.089 165.416 178.715  1.00205.13      AP1  C
ATOM   1205  O   LEU A 162     138.903 165.153 178.491  1.00205.13      AP1  O
ATOM   1206  CB  LEU A 162     140.059 167.862 179.284  1.00205.13      AP1  C
ATOM   1207  CG  LEU A 162     138.587 168.149 178.980  1.00205.13      AP1  C
ATOM   1208  CD1 LEU A 162     137.701 167.809 180.168  1.00205.13      AP1  C
ATOM   1209  CD2 LEU A 162     138.403 169.596 178.576  1.00205.13      AP1  C
ATOM   1210  N   LYS A 163     141.088 164.790 178.093  1.00253.56      AP1  N
ATOM   1211  CA  LYS A 163     140.826 163.825 177.030  1.00253.56      AP1  C
ATOM   1212  C   LYS A 163     140.073 162.606 177.554  1.00253.56      AP1  C
ATOM   1213  O   LYS A 163     139.084 162.169 176.956  1.00253.56      AP1  O
ATOM   1214  CB  LYS A 163     142.144 163.412 176.367  1.00253.56      AP1  C
ATOM   1215  CG  LYS A 163     142.027 162.248 175.397  1.00253.56      AP1  C
ATOM   1216  CD  LYS A 163     143.363 161.538 175.217  1.00253.56      AP1  C
ATOM   1217  CE  LYS A 163     143.847 160.929 176.525  1.00253.56      AP1  C
ATOM   1218  NZ  LYS A 163     145.257 160.454 176.443  1.00253.56      AP1  N
ATOM   1219  N   PHE A 164     140.529 162.031 178.669  1.00285.39      AP1  N
ATOM   1220  CA  PHE A 164     139.957 160.756 179.099  1.00285.39      AP1  C
ATOM   1221  C   PHE A 164     138.604 160.937 179.777  1.00285.39      AP1  C
ATOM   1222  O   PHE A 164     137.734 160.061 179.671  1.00285.39      AP1  O
ATOM   1223  CB  PHE A 164     140.923 159.993 180.010  1.00285.39      AP1  C
ATOM   1224  CG  PHE A 164     141.229 160.674 181.315  1.00285.39      AP1  C
ATOM   1225  CD1 PHE A 164     142.289 161.559 181.423  1.00285.39      AP1  C
ATOM   1226  CD2 PHE A 164     140.474 160.403 182.446  1.00285.39      AP1  C
ATOM   1227  CE1 PHE A 164     142.582 162.169 182.634  1.00285.39      AP1  C
ATOM   1228  CE2 PHE A 164     140.761 161.017 183.655  1.00285.39      AP1  C
ATOM   1229  CZ  PHE A 164     141.813 161.903 183.749  1.00285.39      AP1  C
ATOM   1230  N   ARG A 165     138.404 162.049 180.491  1.00263.83      AP1  N
ATOM   1231  CA  ARG A 165     137.154 162.194 181.234  1.00263.83      AP1  C
ATOM   1232  C   ARG A 165     136.006 162.622 180.330  1.00263.83      AP1  C
ATOM   1233  O   ARG A 165     134.835 162.459 180.690  1.00263.83      AP1  O
ATOM   1234  CB  ARG A 165     137.306 163.189 182.386  1.00263.83      AP1  C
ATOM   1235  CG  ARG A 165     137.584 164.629 181.965  1.00263.83      AP1  C
ATOM   1236  CD  ARG A 165     137.675 165.533 183.189  1.00263.83      AP1  C
ATOM   1237  NE  ARG A 165     138.784 165.208 184.075  1.00263.83      AP1  N
ATOM   1238  CZ  ARG A 165     140.007 165.697 183.956  1.00263.83      AP1  C
ATOM   1239  NH1 ARG A 165     140.311 166.568 183.012  1.00263.83      AP1  N
ATOM   1240  NH2 ARG A 165     140.948 165.300 184.804  1.00263.83      AP1  N
ATOM   1241  N   THR A 166     136.315 163.150 179.145  1.00225.06      AP1  N
ATOM   1242  CA  THR A 166     135.257 163.637 178.261  1.00225.06      AP1  C
ATOM   1243  C   THR A 166     134.363 162.498 177.785  1.00225.06      AP1  C
ATOM   1244  O   THR A 166     133.135 162.550 177.939  1.00225.06      AP1  O
ATOM   1245  CB  THR A 166     135.866 164.369 177.066  1.00225.06      AP1  C
ATOM   1246  OG1 THR A 166     136.703 165.434 177.537  1.00225.06      AP1  O
ATOM   1247  CG2 THR A 166     134.769 164.948 176.179  1.00225.06      AP1  C
ATOM   1248  N   GLY A 167     134.961 161.447 177.232  1.00248.62      AP1  N
ATOM   1249  CA  GLY A 167     134.208 160.273 176.837  1.00248.62      AP1  C
ATOM   1250  C   GLY A 167     133.610 159.593 178.048  1.00248.62      AP1  C
ATOM   1251  O   GLY A 167     132.488 159.077 178.007  1.00248.62      AP1  O
ATOM   1252  N   ARG A 168     134.371 159.591 179.143  1.00227.43      AP1  N
ATOM   1253  CA  ARG A 168     133.888 159.074 180.414  1.00227.43      AP1  C
ATOM   1254  C   ARG A 168     132.697 159.864 180.941  1.00227.43      AP1  C
ATOM   1255  O   ARG A 168     131.775 159.264 181.504  1.00227.43      AP1  O
ATOM   1256  CB  ARG A 168     135.027 159.091 181.436  1.00227.43      AP1  C
ATOM   1257  CG  ARG A 168     134.666 158.548 182.804  1.00227.43      AP1  C
ATOM   1258  CD  ARG A 168     134.542 157.031 182.763  1.00227.43      AP1  C
ATOM   1259  NE  ARG A 168     133.182 156.589 182.487  1.00227.43      AP1  N
ATOM   1260  CZ  ARG A 168     132.828 155.322 182.324  1.00227.43      AP1  C
ATOM   1261  NH1 ARG A 168     133.712 154.341 182.403  1.00227.43      AP1  N
ATOM   1262  NH2 ARG A 168     131.554 155.031 182.075  1.00227.43      AP1  N
ATOM   1263  N   PHE A 169     132.693 161.187 180.766  1.00286.87      AP1  N
ATOM   1264  CA  PHE A 169     131.577 162.037 181.161  1.00286.87      AP1  C
ATOM   1265  C   PHE A 169     130.423 161.986 180.169  1.00286.87      AP1  C
ATOM   1266  O   PHE A 169     129.328 162.462 180.487  1.00286.87      AP1  O
ATOM   1267  CB  PHE A 169     132.053 163.488 181.322  1.00286.87      AP1  C
ATOM   1268  CG  PHE A 169     130.995 164.432 181.815  1.00286.87      AP1  C
ATOM   1269  CD1 PHE A 169     130.538 164.355 183.118  1.00286.87      AP1  C
ATOM   1270  CD2 PHE A 169     130.463 165.401 180.979  1.00286.87      AP1  C
ATOM   1271  CE1 PHE A 169     129.569 165.222 183.582  1.00286.87      AP1  C
ATOM   1272  CE2 PHE A 169     129.492 166.271 181.436  1.00286.87      AP1  C
ATOM   1273  CZ  PHE A 169     129.045 166.182 182.740  1.00286.87      AP1  C
ATOM   1274  N   ALA A 170     130.636 161.409 178.990  1.00241.25      AP1  N
ATOM   1275  CA  ALA A 170     129.574 161.273 177.997  1.00241.25      AP1  C
ATOM   1276  C   ALA A 170     128.639 160.092 178.273  1.00241.25      AP1  C
ATOM   1277  O   ALA A 170     127.908 159.687 177.358  1.00241.25      AP1  O
ATOM   1278  CB  ALA A 170     130.182 161.139 176.602  1.00241.25      AP1  C
ATOM   1279  N   ASN A 171     128.637 159.530 179.483  1.00186.17      AP1  N
ATOM   1280  CA  ASN A 171     127.797 158.378 179.803  1.00186.17      AP1  C
ATOM   1281  C   ASN A 171     126.506 158.793 180.506  1.00186.17      AP1  C
ATOM   1282  O   ASN A 171     125.408 158.461 180.047  1.00186.17      AP1  O
ATOM   1283  CB  ASN A 171     128.583 157.387 180.669  1.00186.17      AP1  C
ATOM   1284  CG  ASN A 171     129.707 156.715 179.909  1.00186.17      AP1  C
ATOM   1285  OD1 ASN A 171     130.860 156.732 180.341  1.00186.17      AP1  O
ATOM   1286  ND2 ASN A 171     129.378 156.116 178.772  1.00186.17      AP1  N
ATOM   1287  N   SER A 172     126.623 159.511 181.622  1.00138.97      AP1  N
ATOM   1288  CA  SER A 172     125.451 159.925 182.384  1.00138.97      AP1  C
ATOM   1289  C   SER A 172     125.471 161.427 182.640  1.00138.97      AP1  C
ATOM   1290  O   SER A 172     126.343 162.138 182.132  1.00138.97      AP1  O
ATOM   1291  CB  SER A 172     125.376 159.160 183.707  1.00138.97      AP1  C
ATOM   1292  OG  SER A 172     125.245 157.768 183.483  1.00138.97      AP1  O
ATOM   1293  N   LEU A 173     124.516 161.914 183.430  1.00 98.73      AP1  N
ATOM   1294  CA  LEU A 173     124.442 163.338 183.752  1.00 98.73      AP1  C
ATOM   1295  C   LEU A 173     123.660 163.502 185.045  1.00 98.73      AP1  C
ATOM   1296  O   LEU A 173     122.583 162.915 185.198  1.00 98.73      AP1  O
ATOM   1297  CB  LEU A 173     123.800 164.132 182.603  1.00 98.73      AP1  C
ATOM   1298  CG  LEU A 173     122.284 164.144 182.382  1.00 98.73      AP1  C
ATOM   1299  CD1 LEU A 173     121.915 165.175 181.327  1.00 98.73      AP1  C
ATOM   1300  CD2 LEU A 173     121.765 162.769 181.987  1.00 98.73      AP1  C
ATOM   1301  N   LYS A 174     124.210 164.273 185.982  1.00 96.00      AP1  N
ATOM   1302  CA  LYS A 174     123.551 164.533 187.260  1.00 96.00      AP1  C
ATOM   1303  C   LYS A 174     124.040 165.881 187.770  1.00 96.00      AP1  C
ATOM   1304  O   LYS A 174     125.214 166.020 188.123  1.00 96.00      AP1  O
ATOM   1305  CB  LYS A 174     123.840 163.426 188.271  1.00 96.00      AP1  C
ATOM   1306  CG  LYS A 174     122.798 162.316 188.303  1.00 96.00      AP1  C
ATOM   1307  CD  LYS A 174     121.380 162.872 188.333  1.00 96.00      AP1  C
ATOM   1308  CE  LYS A 174     121.092 163.616 189.629  1.00 96.00      AP1  C
ATOM   1309  NZ  LYS A 174     119.756 164.269 189.600  1.00 96.00      AP1  N
ATOM   1310  N   ILE A 175     123.144 166.868 187.801  1.00141.50      AP1  N
ATOM   1311  CA  ILE A 175     123.481 168.232 188.189  1.00141.50      AP1  C
ATOM   1312  C   ILE A 175     122.354 168.766 189.065  1.00141.50      AP1  C
ATOM   1313  O   ILE A 175     121.175 168.503 188.824  1.00141.50      AP1  O
ATOM   1314  CB  ILE A 175     123.697 169.138 186.955  1.00141.50      AP1  C
ATOM   1315  CG1 ILE A 175     124.883 168.638 186.128  1.00141.50      AP1  C
ATOM   1316  CG2 ILE A 175     123.934 170.582 187.370  1.00141.50      AP1  C
ATOM   1317  CD1 ILE A 175     125.007 169.295 184.777  1.00141.50      AP1  C
ATOM   1318  N   LYS A 176     122.728 169.517 190.104  1.00170.26      AP1  N
ATOM   1319  CA  LYS A 176     121.721 169.999 191.050  1.00170.26      AP1  C
ATOM   1320  C   LYS A 176     121.018 171.253 190.534  1.00170.26      AP1  C
ATOM   1321  O   LYS A 176     119.829 171.216 190.207  1.00170.26      AP1  O
ATOM   1322  CB  LYS A 176     122.369 170.256 192.414  1.00170.26      AP1  C
ATOM   1323  CG  LYS A 176     123.100 169.053 192.981  1.00170.26      AP1  C
ATOM   1324  CD  LYS A 176     123.943 169.431 194.186  1.00170.26      AP1  C
ATOM   1325  CE  LYS A 176     124.761 168.247 194.671  1.00170.26      AP1  C
ATOM   1326  NZ  LYS A 176     123.920 167.246 195.384  1.00170.26      AP1  N
ATOM   1327  N   ASP A 177     121.752 172.366 190.419  1.00191.81      AP1  N
ATOM   1328  CA  ASP A 177     121.181 173.624 189.939  1.00191.81      AP1  C
ATOM   1329  C   ASP A 177     122.236 174.718 189.823  1.00191.81      AP1  C
ATOM   1330  O   ASP A 177     123.406 174.506 190.160  1.00191.81      AP1  O
ATOM   1331  CB  ASP A 177     120.053 174.103 190.859  1.00191.81      AP1  C
ATOM   1332  CG  ASP A 177     119.046 174.981 190.137  1.00191.81      AP1  C
ATOM   1333  OD1 ASP A 177     119.211 175.195 188.918  1.00191.81      AP1  O
ATOM   1334  OD2 ASP A 177     118.091 175.457 190.785  1.00191.81      AP1  O
ATOM   1335  N   VAL A 178     121.826 175.892 189.346  1.00145.04      AP1  N
ATOM   1336  CA  VAL A 178     122.657 177.088 189.336  1.00145.04      AP1  C
ATOM   1337  C   VAL A 178     122.364 177.883 190.602  1.00145.04      AP1  C
ATOM   1338  O   VAL A 178     121.310 177.728 191.230  1.00145.04      AP1  O
ATOM   1339  CB  VAL A 178     122.398 177.936 188.071  1.00145.04      AP1  C
ATOM   1340  CG1 VAL A 178     121.036 178.587 188.149  1.00145.04      AP1  C
ATOM   1341  CG2 VAL A 178     123.480 178.984 187.868  1.00145.04      AP1  C
ATOM   1342  N   MET A 179     123.309 178.733 190.989  1.00158.17      AP1  N
ATOM   1343  CA  MET A 179     123.143 179.674 192.084  1.00158.17      AP1  C
ATOM   1344  C   MET A 179     123.490 181.070 191.586  1.00158.17      AP1  C
ATOM   1345  O   MET A 179     124.335 181.235 190.703  1.00158.17      AP1  O
ATOM   1346  CB  MET A 179     124.025 179.304 193.285  1.00158.17      AP1  C
ATOM   1347  CG  MET A 179     123.495 178.142 194.111  1.00158.17      AP1  C
ATOM   1348  SD  MET A 179     123.666 176.526 193.329  1.00158.17      AP1  S
ATOM   1349  CE  MET A 179     125.424 176.239 193.509  1.00158.17      AP1  C
ATOM   1350  N   LEU A 180     122.838 182.080 192.155  1.00228.37      AP1  N
ATOM   1351  CA  LEU A 180     122.972 183.430 191.631  1.00228.37      AP1  C
ATOM   1352  C   LEU A 180     123.080 184.428 192.774  1.00228.37      AP1  C
ATOM   1353  O   LEU A 180     122.576 184.198 193.877  1.00228.37      AP1  O
ATOM   1354  CB  LEU A 180     121.789 183.792 190.725  1.00228.37      AP1  C
ATOM   1355  CG  LEU A 180     121.602 182.987 189.439  1.00228.37      AP1  C
ATOM   1356  CD1 LEU A 180     120.228 183.237 188.844  1.00228.37      AP1  C
ATOM   1357  CD2 LEU A 180     122.686 183.349 188.445  1.00228.37      AP1  C
ATOM   1358  N   ARG A 181     123.748 185.547 192.492  1.00207.54      AP1  N
ATOM   1359  CA  ARG A 181     123.830 186.664 193.426  1.00207.54      AP1  C
ATOM   1360  C   ARG A 181     123.790 187.957 192.630  1.00207.54      AP1  C
ATOM   1361  O   ARG A 181     124.649 188.186 191.772  1.00207.54      AP1  O
ATOM   1362  CB  ARG A 181     125.103 186.596 194.277  1.00207.54      AP1  C
ATOM   1363  CG  ARG A 181     125.197 187.666 195.363  1.00207.54      AP1  C
ATOM   1364  CD  ARG A 181     126.004 188.880 194.913  1.00207.54      AP1  C
ATOM   1365  NE  ARG A 181     127.386 188.547 194.591  1.00207.54      AP1  N
ATOM   1366  CZ  ARG A 181     128.207 189.340 193.915  1.00207.54      AP1  C
ATOM   1367  NH1 ARG A 181     127.817 190.525 193.477  1.00207.54      AP1  N
ATOM   1368  NH2 ARG A 181     129.450 188.932 193.674  1.00207.54      AP1  N
ATOM   1369  N   ASP A 182     122.801 188.799 192.920  1.00190.23      AP1  N
ATOM   1370  CA  ASP A 182     122.702 190.109 192.294  1.00190.23      AP1  C
ATOM   1371  C   ASP A 182     123.460 191.143 193.116  1.00190.23      AP1  C
ATOM   1372  O   ASP A 182     123.437 191.116 194.349  1.00190.23      AP1  O
ATOM   1373  CB  ASP A 182     121.239 190.529 192.150  1.00190.23      AP1  C
ATOM   1374  CG  ASP A 182     121.057 191.689 191.190  1.00190.23      AP1  C
ATOM   1375  OD1 ASP A 182     121.987 191.965 190.403  1.00190.23      AP1  O
ATOM   1376  OD2 ASP A 182     119.982 192.327 191.221  1.00190.23      AP1  O
ATOM   1377  N   SER A 183     124.133 192.057 192.423  1.00187.90      AP1  N
ATOM   1378  CA  SER A 183     124.951 193.079 193.072  1.00187.90      AP1  C
ATOM   1379  C   SER A 183     124.038 194.204 193.545  1.00187.90      AP1  C
ATOM   1380  O   SER A 183     123.767 195.154 192.806  1.00187.90      AP1  O
ATOM   1381  CB  SER A 183     126.023 193.594 192.120  1.00187.90      AP1  C
ATOM   1382  OG  SER A 183     125.445 194.133 190.944  1.00187.90      AP1  O
ATOM   1383  N   GLU A 184     123.562 194.096 194.783  1.00235.68      AP1  N
ATOM   1384  CA  GLU A 184     122.785 195.154 195.418  1.00235.68      AP1  C
ATOM   1385  C   GLU A 184     123.505 195.740 196.621  1.00235.68      AP1  C
ATOM   1386  O   GLU A 184     123.629 196.965 196.728  1.00235.68      AP1  O
ATOM   1387  CB  GLU A 184     121.400 194.625 195.830  1.00235.68      AP1  C
ATOM   1388  CG  GLU A 184     120.380 195.712 196.150  1.00235.68      AP1  C
ATOM   1389  CD  GLU A 184     120.481 196.219 197.576  1.00235.68      AP1  C
ATOM   1390  OE1 GLU A 184     120.881 195.435 198.461  1.00235.68      AP1  O
ATOM   1391  OE2 GLU A 184     120.159 197.404 197.812  1.00235.68      AP1  O
ATOM   1392  N   THR A 185     123.988 194.895 197.533  1.00288.44      AP1  N
ATOM   1393  CA  THR A 185     124.823 195.330 198.644  1.00288.44      AP1  C
ATOM   1394  C   THR A 185     126.284 195.496 198.247  1.00288.44      AP1  C
ATOM   1395  O   THR A 185     127.136 195.699 199.120  1.00288.44      AP1  O
ATOM   1396  CB  THR A 185     124.713 194.345 199.811  1.00288.44      AP1  C
ATOM   1397  OG1 THR A 185     124.900 193.008 199.329  1.00288.44      AP1  O
ATOM   1398  CG2 THR A 185     123.351 194.456 200.479  1.00288.44      AP1  C
ATOM   1399  N   SER A 186     126.588 195.422 196.952  1.00293.80      AP1  N
ATOM   1400  CA  SER A 186     127.956 195.555 196.473  1.00293.80      AP1  C
ATOM   1401  C   SER A 186     128.041 196.652 195.421  1.00293.80      AP1  C
ATOM   1402  O   SER A 186     127.066 197.374 195.187  1.00293.80      AP1  O
ATOM   1403  CB  SER A 186     128.460 194.227 195.904  1.00293.80      AP1  C
ATOM   1404  OG  SER A 186     128.307 193.177 196.843  1.00293.80      AP1  O
ATOM   1405  N   LYS A 187     129.198 196.784 194.780  1.00239.98      AP1  N
ATOM   1406  CA  LYS A 187     129.437 197.846 193.810  1.00239.98      AP1  C
ATOM   1407  C   LYS A 187     129.254 197.411 192.367  1.00239.98      AP1  C
ATOM   1408  O   LYS A 187     128.447 198.005 191.648  1.00239.98      AP1  O
ATOM   1409  CB  LYS A 187     130.852 198.410 193.989  1.00239.98      AP1  C
ATOM   1410  CG  LYS A 187     131.238 199.474 192.973  1.00239.98      AP1  C
ATOM   1411  CD  LYS A 187     132.259 198.948 191.976  1.00239.98      AP1  C
ATOM   1412  CE  LYS A 187     133.567 198.589 192.661  1.00239.98      AP1  C
ATOM   1413  NZ  LYS A 187     134.564 198.045 191.698  1.00239.98      AP1  N
ATOM   1414  N   GLY A 188     129.979 196.390 191.919  1.00202.15      AP1  N
ATOM   1415  CA  GLY A 188     130.010 196.053 190.509  1.00202.15      AP1  C
ATOM   1416  C   GLY A 188     129.374 194.740 190.104  1.00202.15      AP1  C
ATOM   1417  O   GLY A 188     128.150 194.631 189.986  1.00202.15      AP1  O
ATOM   1418  N   SER A 189     130.219 193.737 189.878  1.00145.00      AP1  N
ATOM   1419  CA  SER A 189     129.825 192.508 189.202  1.00145.00      AP1  C
ATOM   1420  C   SER A 189     128.868 191.686 190.057  1.00145.00      AP1  C
ATOM   1421  O   SER A 189     129.146 191.472 191.244  1.00145.00      AP1  O
ATOM   1422  CB  SER A 189     131.052 191.676 188.874  1.00145.00      AP1  C
ATOM   1423  OG  SER A 189     131.680 191.220 190.059  1.00145.00      AP1  O
ATOM   1424  N   PRO A 190     127.741 191.215 189.507  1.00141.60      AP1  N
ATOM   1425  CA  PRO A 190     127.002 190.119 190.153  1.00141.60      AP1  C
ATOM   1426  C   PRO A 190     127.733 188.804 189.941  1.00141.60      AP1  C
ATOM   1427  O   PRO A 190     128.822 188.806 189.358  1.00141.60      AP1  O
ATOM   1428  CB  PRO A 190     125.643 190.139 189.444  1.00141.60      AP1  C
ATOM   1429  CG  PRO A 190     125.916 190.768 188.120  1.00141.60      AP1  C
ATOM   1430  CD  PRO A 190     127.039 191.744 188.325  1.00141.60      AP1  C
ATOM   1431  N   GLU A 191     127.177 187.676 190.381  1.00182.19      AP1  N
ATOM   1432  CA  GLU A 191     127.908 186.429 190.200  1.00182.19      AP1  C
ATOM   1433  C   GLU A 191     126.951 185.261 190.006  1.00182.19      AP1  C
ATOM   1434  O   GLU A 191     125.788 185.295 190.419  1.00182.19      AP1  O
ATOM   1435  CB  GLU A 191     128.860 186.163 191.376  1.00182.19      AP1  C
ATOM   1436  CG  GLU A 191     128.191 185.845 192.704  1.00182.19      AP1  C
ATOM   1437  CD  GLU A 191     127.916 184.363 192.883  1.00182.19      AP1  C
ATOM   1438  OE1 GLU A 191     128.565 183.550 192.192  1.00182.19      AP1  O
ATOM   1439  OE2 GLU A 191     127.055 184.013 193.717  1.00182.19      AP1  O
ATOM   1440  N   LEU A 192     127.483 184.216 189.375  1.00161.23      AP1  N
ATOM   1441  CA  LEU A 192     126.772 182.986 189.065  1.00161.23      AP1  C
ATOM   1442  C   LEU A 192     127.665 181.807 189.429  1.00161.23      AP1  C
ATOM   1443  O   LEU A 192     128.889 181.867 189.285  1.00161.23      AP1  O
ATOM   1444  CB  LEU A 192     126.388 182.935 187.570  1.00161.23      AP1  C
ATOM   1445  CG  LEU A 192     125.703 181.706 186.963  1.00161.23      AP1  C
ATOM   1446  CD1 LEU A 192     124.755 182.122 185.845  1.00161.23      AP1  C
ATOM   1447  CD2 LEU A 192     126.716 180.705 186.440  1.00161.23      AP1  C
ATOM   1448  N   ASN A 193     127.040 180.729 189.897  1.00112.95      AP1  N
ATOM   1449  CA  ASN A 193     127.754 179.540 190.335  1.00112.95      AP1  C
ATOM   1450  C   ASN A 193     127.077 178.311 189.751  1.00112.95      AP1  C
ATOM   1451  O   ASN A 193     125.851 178.201 189.777  1.00112.95      AP1  O
ATOM   1452  CB  ASN A 193     127.783 179.437 191.864  1.00112.95      AP1  C
ATOM   1453  CG  ASN A 193     129.051 180.003 192.465  1.00112.95      AP1  C
ATOM   1454  OD1 ASN A 193     130.128 179.421 192.335  1.00112.95      AP1  O
ATOM   1455  ND2 ASN A 193     128.932 181.148 193.125  1.00112.95      AP1  N
ATOM   1456  N   VAL A 194     127.879 177.383 189.240  1.00125.27      AP1  N
ATOM   1457  CA  VAL A 194     127.349 176.162 188.644  1.00125.27      AP1  C
ATOM   1458  C   VAL A 194     128.111 174.954 189.175  1.00125.27      AP1  C
ATOM   1459  O   VAL A 194     129.217 174.649 188.721  1.00125.27      AP1  O
ATOM   1460  CB  VAL A 194     127.392 176.240 187.107  1.00125.27      AP1  C
ATOM   1461  CG1 VAL A 194     126.304 177.157 186.604  1.00125.27      AP1  C
ATOM   1462  CG2 VAL A 194     128.724 176.805 186.654  1.00125.27      AP1  C
ATOM   1463  N   THR A 195     127.521 174.259 190.144  1.00208.17      AP1  N
ATOM   1464  CA  THR A 195     128.155 173.124 190.801  1.00208.17      AP1  C
ATOM   1465  C   THR A 195     127.641 171.833 190.181  1.00208.17      AP1  C
ATOM   1466  O   THR A 195     126.426 171.628 190.091  1.00208.17      AP1  O
ATOM   1467  CB  THR A 195     127.870 173.137 192.303  1.00208.17      AP1  C
ATOM   1468  OG1 THR A 195     128.093 174.453 192.828  1.00208.17      AP1  O
ATOM   1469  CG2 THR A 195     128.756 172.138 193.026  1.00208.17      AP1  C
ATOM   1470  N   TYR A 196     128.556 170.963 189.764  1.00196.94      AP1  N
ATOM   1471  CA  TYR A 196     128.152 169.690 189.182  1.00196.94      AP1  C
ATOM   1472  C   TYR A 196     128.612 168.523 190.050  1.00196.94      AP1  C
ATOM   1473  O   TYR A 196     129.699 168.536 190.633  1.00196.94      AP1  O
ATOM   1474  CB  TYR A 196     128.691 169.549 187.754  1.00196.94      AP1  C
ATOM   1475  CG  TYR A 196     130.066 168.934 187.642  1.00196.94      AP1  C
ATOM   1476  CD1 TYR A 196     131.206 169.689 187.879  1.00196.94      AP1  C
ATOM   1477  CD2 TYR A 196     130.225 167.605 187.270  1.00196.94      AP1  C
ATOM   1478  CE1 TYR A 196     132.466 169.131 187.768  1.00196.94      AP1  C
ATOM   1479  CE2 TYR A 196     131.481 167.040 187.155  1.00196.94      AP1  C
ATOM   1480  CZ  TYR A 196     132.597 167.808 187.407  1.00196.94      AP1  C
ATOM   1481  OH  TYR A 196     133.852 167.253 187.293  1.00196.94      AP1  O
ATOM   1482  N   ASN A 197     127.756 167.503 190.128  1.00226.24      AP1  N
ATOM   1483  CA  ASN A 197     127.971 166.337 190.986  1.00226.24      AP1  C
ATOM   1484  C   ASN A 197     128.024 165.086 190.114  1.00226.24      AP1  C
ATOM   1485  O   ASN A 197     126.988 164.537 189.731  1.00226.24      AP1  O
ATOM   1486  CB  ASN A 197     126.875 166.234 192.047  1.00226.24      AP1  C
ATOM   1487  CG  ASN A 197     126.937 164.933 192.824  1.00226.24      AP1  C
ATOM   1488  OD1 ASN A 197     127.759 164.772 193.725  1.00226.24      AP1  O
ATOM   1489  ND2 ASN A 197     126.065 163.996 192.476  1.00226.24      AP1  N
ATOM   1490  N   TYR A 198     129.235 164.638 189.802  1.00299.19      AP1  N
ATOM   1491  CA  TYR A 198     129.447 163.377 189.112  1.00299.19      AP1  C
ATOM   1492  C   TYR A 198     130.563 162.611 189.810  1.00299.19      AP1  C
ATOM   1493  O   TYR A 198     131.426 163.201 190.466  1.00299.19      AP1  O
ATOM   1494  CB  TYR A 198     129.801 163.594 187.636  1.00299.19      AP1  C
ATOM   1495  CG  TYR A 198     129.706 162.339 186.791  1.00299.19      AP1  C
ATOM   1496  CD1 TYR A 198     130.525 162.154 185.687  1.00299.19      AP1  C
ATOM   1497  CD2 TYR A 198     128.766 161.355 187.080  1.00299.19      AP1  C
ATOM   1498  CE1 TYR A 198     130.430 161.014 184.909  1.00299.19      AP1  C
ATOM   1499  CE2 TYR A 198     128.665 160.212 186.307  1.00299.19      AP1  C
ATOM   1500  CZ  TYR A 198     129.498 160.049 185.222  1.00299.19      AP1  C
ATOM   1501  OH  TYR A 198     129.402 158.915 184.448  1.00299.19      AP1  O
ATOM   1502  N   MET A 199     130.532 161.287 189.670  1.00359.49      AP1  N
ATOM   1503  CA  MET A 199     131.509 160.432 190.330  1.00359.49      AP1  C
ATOM   1504  C   MET A 199     132.927 160.794 189.900  1.00359.49      AP1  C
ATOM   1505  O   MET A 199     133.150 161.373 188.833  1.00359.49      AP1  O
ATOM   1506  CB  MET A 199     131.220 158.962 190.017  1.00359.49      AP1  C
ATOM   1507  CG  MET A 199     129.750 158.587 190.128  1.00359.49      AP1  C
ATOM   1508  SD  MET A 199     129.187 158.537 191.840  1.00359.49      AP1  S
ATOM   1509  CE  MET A 199     127.412 158.595 191.621  1.00359.49      AP1  C
ATOM   1510  N   THR A 200     133.896 160.436 190.747  1.00317.33      AP1  N
ATOM   1511  CA  THR A 200     135.296 160.765 190.502  1.00317.33      AP1  C
ATOM   1512  C   THR A 200     135.896 159.982 189.340  1.00317.33      AP1  C
ATOM   1513  O   THR A 200     137.103 160.093 189.100  1.00317.33      AP1  O
ATOM   1514  CB  THR A 200     136.125 160.526 191.769  1.00317.33      AP1  C
ATOM   1515  OG1 THR A 200     137.395 161.179 191.646  1.00317.33      AP1  O
ATOM   1516  CG2 THR A 200     136.345 159.035 192.003  1.00317.33      AP1  C
ATOM   1517  N   ARG A 201     135.093 159.197 188.623  1.00324.01      AP1  N
ATOM   1518  CA  ARG A 201     135.543 158.397 187.490  1.00324.01      AP1  C
ATOM   1519  C   ARG A 201     136.215 159.280 186.443  1.00324.01      AP1  C
ATOM   1520  O   ARG A 201     135.731 160.380 186.149  1.00324.01      AP1  O
ATOM   1521  CB  ARG A 201     134.362 157.637 186.880  1.00324.01      AP1  C
ATOM   1522  CG  ARG A 201     133.301 158.535 186.249  1.00324.01      AP1  C
ATOM   1523  CD  ARG A 201     132.302 157.757 185.404  1.00324.01      AP1  C
ATOM   1524  NE  ARG A 201     131.221 157.189 186.200  1.00324.01      AP1  N
ATOM   1525  CZ  ARG A 201     130.797 155.936 186.105  1.00324.01      AP1  C
ATOM   1526  NH1 ARG A 201     131.341 155.083 185.252  1.00324.01      AP1  N
ATOM   1527  NH2 ARG A 201     129.802 155.526 186.888  1.00324.01      AP1  N
ATOM   1528  N   PRO A 202     137.349 158.847 185.873  1.00291.18      AP1  N
ATOM   1529  CA  PRO A 202     138.072 157.626 186.240  1.00291.18      AP1  C
ATOM   1530  C   PRO A 202     139.181 157.830 187.283  1.00291.18      AP1  C
ATOM   1531  O   PRO A 202     139.655 156.839 187.837  1.00291.18      AP1  O
ATOM   1532  CB  PRO A 202     138.681 157.165 184.903  1.00291.18      AP1  C
ATOM   1533  CG  PRO A 202     138.149 158.127 183.843  1.00291.18      AP1  C
ATOM   1534  CD  PRO A 202     137.815 159.374 184.584  1.00291.18      AP1  C
ATOM   1535  N   TYR A 203     139.586 159.073 187.552  1.00297.34      AP1  N
ATOM   1536  CA  TYR A 203     140.690 159.322 188.471  1.00297.34      AP1  C
ATOM   1537  C   TYR A 203     140.371 160.546 189.325  1.00297.34      AP1  C
ATOM   1538  O   TYR A 203     139.511 161.362 188.985  1.00297.34      AP1  O
ATOM   1539  CB  TYR A 203     142.020 159.492 187.718  1.00297.34      AP1  C
ATOM   1540  CG  TYR A 203     143.221 159.670 188.623  1.00297.34      AP1  C
ATOM   1541  CD1 TYR A 203     143.771 158.589 189.297  1.00297.34      AP1  C
ATOM   1542  CD2 TYR A 203     143.809 160.913 188.798  1.00297.34      AP1  C
ATOM   1543  CE1 TYR A 203     144.864 158.745 190.130  1.00297.34      AP1  C
ATOM   1544  CE2 TYR A 203     144.903 161.078 189.627  1.00297.34      AP1  C
ATOM   1545  CZ  TYR A 203     145.428 159.992 190.289  1.00297.34      AP1  C
ATOM   1546  OH  TYR A 203     146.517 160.157 191.113  1.00297.34      AP1  O
ATOM   1547  N   SER A 204     141.102 160.671 190.439  1.00299.16      AP1  N
ATOM   1548  CA  SER A 204     140.757 161.653 191.466  1.00299.16      AP1  C
ATOM   1549  C   SER A 204     140.944 163.085 190.972  1.00299.16      AP1  C
ATOM   1550  O   SER A 204     140.500 164.036 191.626  1.00299.16      AP1  O
ATOM   1551  CB  SER A 204     141.583 161.404 192.732  1.00299.16      AP1  C
ATOM   1552  OG  SER A 204     142.937 161.106 192.426  1.00299.16      AP1  O
ATOM   1553  N   VAL A 205     141.594 163.263 189.822  1.00280.51      AP1  N
ATOM   1554  CA  VAL A 205     141.742 164.593 189.238  1.00280.51      AP1  C
ATOM   1555  C   VAL A 205     140.395 165.107 188.744  1.00280.51      AP1  C
ATOM   1556  O   VAL A 205     140.286 166.254 188.299  1.00280.51      AP1  O
ATOM   1557  CB  VAL A 205     142.769 164.608 188.093  1.00280.51      AP1  C
ATOM   1558  CG1 VAL A 205     144.166 164.340 188.619  1.00280.51      AP1  C
ATOM   1559  CG2 VAL A 205     142.383 163.599 187.030  1.00280.51      AP1  C
ATOM   1560  N   PHE A 206     139.356 164.270 188.827  1.00256.77      AP1  N
ATOM   1561  CA  PHE A 206     138.013 164.723 188.486  1.00256.77      AP1  C
ATOM   1562  C   PHE A 206     137.537 165.824 189.428  1.00256.77      AP1  C
ATOM   1563  O   PHE A 206     136.575 166.535 189.111  1.00256.77      AP1  O
ATOM   1564  CB  PHE A 206     137.049 163.539 188.505  1.00256.77      AP1  C
ATOM   1565  CG  PHE A 206     135.832 163.747 187.668  1.00256.77      AP1  C
ATOM   1566  CD1 PHE A 206     135.910 163.631 186.293  1.00256.77      AP1  C
ATOM   1567  CD2 PHE A 206     134.613 164.063 188.243  1.00256.77      AP1  C
ATOM   1568  CE1 PHE A 206     134.802 163.826 185.505  1.00256.77      AP1  C
ATOM   1569  CE2 PHE A 206     133.499 164.254 187.457  1.00256.77      AP1  C
ATOM   1570  CZ  PHE A 206     133.594 164.140 186.087  1.00256.77      AP1  C
ATOM   1571  N   ASN A 207     138.190 165.975 190.573  1.00170.08      AP1  N
ATOM   1572  CA  ASN A 207     137.990 167.112 191.468  1.00170.08      AP1  C
ATOM   1573  C   ASN A 207     139.357 167.672 191.825  1.00170.08      AP1  C
ATOM   1574  O   ASN A 207     140.171 166.955 192.453  1.00170.08      AP1  O
ATOM   1575  CB  ASN A 207     137.219 166.703 192.719  1.00170.08      AP1  C
ATOM   1576  CG  ASN A 207     137.081 167.835 193.712  1.00170.08      AP1  C
ATOM   1577  OD1 ASN A 207     137.203 169.006 193.354  1.00170.08      AP1  O
ATOM   1578  ND2 ASN A 207     136.811 167.494 194.967  1.00170.08      AP1  N
ATOM   1579  N   PRO A 208     139.669 168.918 191.458  1.00160.03      AP1  N
ATOM   1580  CA  PRO A 208     140.996 169.475 191.754  1.00160.03      AP1  C
ATOM   1581  C   PRO A 208     141.186 169.868 193.213  1.00160.03      AP1  C
ATOM   1582  O   PRO A 208     142.169 170.535 193.552  1.00160.03      AP1  O
ATOM   1583  CB  PRO A 208     141.075 170.702 190.836  1.00160.03      AP1  C
ATOM   1584  CG  PRO A 208     139.656 171.067 190.569  1.00160.03      AP1  C
ATOM   1585  CD  PRO A 208     138.907 169.771 190.531  1.00160.03      AP1  C
ATOM   1586  N   ALA A 209     140.252 169.477 194.080  1.00190.39      AP1  N
ATOM   1587  CA  ALA A 209     140.444 169.669 195.514  1.00190.39      AP1  C
ATOM   1588  C   ALA A 209     141.343 168.580 196.087  1.00190.39      AP1  C
ATOM   1589  O   ALA A 209     142.414 168.864 196.632  1.00190.39      AP1  O
ATOM   1590  CB  ALA A 209     139.092 169.683 196.232  1.00190.39      AP1  C
ATOM   1591  N   VAL A 210     140.918 167.327 195.969  1.00135.86      AP1  N
ATOM   1592  CA  VAL A 210     141.758 166.193 196.331  1.00135.86      AP1  C
ATOM   1593  C   VAL A 210     142.694 165.886 195.173  1.00135.86      AP1  C
ATOM   1594  O   VAL A 210     142.267 165.806 194.014  1.00135.86      AP1  O
ATOM   1595  CB  VAL A 210     140.895 164.974 196.706  1.00135.86      AP1  C
ATOM   1596  CG1 VAL A 210     140.276 165.170 198.078  1.00135.86      AP1  C
ATOM   1597  CG2 VAL A 210     139.808 164.746 195.664  1.00135.86      AP1  C
ATOM   1598  N   SER A 211     143.980 165.730 195.482  1.00119.07      AP1  N
ATOM   1599  CA  SER A 211     145.026 165.565 194.474  1.00119.07      AP1  C
ATOM   1600  C   SER A 211     145.004 166.733 193.487  1.00119.07      AP1  C
ATOM   1601  O   SER A 211     144.767 166.577 192.288  1.00119.07      AP1  O
ATOM   1602  CB  SER A 211     144.891 164.221 193.751  1.00119.07      AP1  C
ATOM   1603  OG  SER A 211     145.791 164.136 192.660  1.00119.07      AP1  O
ATOM   1604  N   THR A 212     145.250 167.928 194.032  1.00168.34      AP1  N
ATOM   1605  CA  THR A 212     145.169 169.159 193.255  1.00168.34      AP1  C
ATOM   1606  C   THR A 212     146.128 169.184 192.072  1.00168.34      AP1  C
ATOM   1607  O   THR A 212     145.853 169.885 191.093  1.00168.34      AP1  O
ATOM   1608  CB  THR A 212     145.425 170.370 194.159  1.00168.34      AP1  C
ATOM   1609  OG1 THR A 212     145.179 171.578 193.429  1.00168.34      AP1  O
ATOM   1610  CG2 THR A 212     146.857 170.371 194.680  1.00168.34      AP1  C
ATOM   1611  N   TYR A 213     147.235 168.451 192.133  1.00200.84      AP1  N
ATOM   1612  CA  TYR A 213     148.124 168.337 190.986  1.00200.84      AP1  C
ATOM   1613  C   TYR A 213     147.478 167.460 189.922  1.00200.84      AP1  C
ATOM   1614  O   TYR A 213     146.824 166.462 190.236  1.00200.84      AP1  O
ATOM   1615  CB  TYR A 213     149.471 167.743 191.402  1.00200.84      AP1  C
ATOM   1616  CG  TYR A 213     150.076 168.353 192.649  1.00200.84      AP1  C
ATOM   1617  CD1 TYR A 213     149.964 169.712 192.912  1.00200.84      AP1  C
ATOM   1618  CD2 TYR A 213     150.760 167.563 193.565  1.00200.84      AP1  C
ATOM   1619  CE1 TYR A 213     150.516 170.268 194.052  1.00200.84      AP1  C
ATOM   1620  CE2 TYR A 213     151.315 168.110 194.707  1.00200.84      AP1  C
ATOM   1621  CZ  TYR A 213     151.191 169.461 194.945  1.00200.84      AP1  C
ATOM   1622  OH  TYR A 213     151.743 170.009 196.081  1.00200.84      AP1  O
ATOM   1623  N   ARG A 214     147.657 167.836 188.658  1.00176.48      AP1  N
ATOM   1624  CA  ARG A 214     147.198 167.014 187.540  1.00176.48      AP1  C
ATOM   1625  C   ARG A 214     148.438 166.554 186.784  1.00176.48      AP1  C
ATOM   1626  O   ARG A 214     148.807 167.125 185.755  1.00176.48      AP1  O
ATOM   1627  CB  ARG A 214     146.237 167.793 186.625  1.00176.48      AP1  C
ATOM   1628  CG  ARG A 214     144.807 167.906 187.131  1.00176.48      AP1  C
ATOM   1629  CD  ARG A 214     144.694 169.005 188.172  1.00176.48      AP1  C
ATOM   1630  NE  ARG A 214     145.011 170.305 187.594  1.00176.48      AP1  N
ATOM   1631  CZ  ARG A 214     145.240 171.404 188.298  1.00176.48      AP1  C
ATOM   1632  NH1 ARG A 214     145.149 171.414 189.617  1.00176.48      AP1  N
ATOM   1633  NH2 ARG A 214     145.574 172.523 187.663  1.00176.48      AP1  N
ATOM   1634  N   ARG A 215     149.079 165.514 187.302  1.00261.39      AP1  N
ATOM   1635  CA  ARG A 215     150.159 164.863 186.573  1.00261.39      AP1  C
ATOM   1636  C   ARG A 215     150.192 163.355 186.777  1.00261.39      AP1  C
ATOM   1637  O   ARG A 215     151.090 162.703 186.238  1.00261.39      AP1  O
ATOM   1638  CB  ARG A 215     151.507 165.501 186.964  1.00261.39      AP1  C
ATOM   1639  CG  ARG A 215     152.230 164.867 188.142  1.00261.39      AP1  C
ATOM   1640  CD  ARG A 215     153.461 165.686 188.502  1.00261.39      AP1  C
ATOM   1641  NE  ARG A 215     154.407 164.951 189.332  1.00261.39      AP1  N
ATOM   1642  CZ  ARG A 215     155.723 165.001 189.186  1.00261.39      AP1  C
ATOM   1643  NH1 ARG A 215     156.286 165.746 188.249  1.00261.39      AP1  N
ATOM   1644  NH2 ARG A 215     156.495 164.287 189.999  1.00261.39      AP1  N
ATOM   1645  N   LEU A 216     149.241 162.776 187.509  1.00252.34      AP1  N
ATOM   1646  CA  LEU A 216     149.240 161.357 187.835  1.00252.34      AP1  C
ATOM   1647  C   LEU A 216     148.016 160.629 187.291  1.00252.34      AP1  C
ATOM   1648  O   LEU A 216     147.743 159.499 187.708  1.00252.34      AP1  O
ATOM   1649  CB  LEU A 216     149.323 161.180 189.357  1.00252.34      AP1  C
ATOM   1650  CG  LEU A 216     149.819 159.857 189.946  1.00252.34      AP1  C
ATOM   1651  CD1 LEU A 216     151.072 159.383 189.227  1.00252.34      AP1  C
ATOM   1652  CD2 LEU A 216     150.067 160.001 191.439  1.00252.34      AP1  C
ATOM   1653  N   SER A 217     147.280 161.241 186.366  1.00218.11      AP1  N
ATOM   1654  CA  SER A 217     146.041 160.658 185.879  1.00218.11      AP1  C
ATOM   1655  C   SER A 217     146.325 159.432 185.007  1.00218.11      AP1  C
ATOM   1656  O   SER A 217     147.474 159.089 184.715  1.00218.11      AP1  O
ATOM   1657  CB  SER A 217     145.244 161.692 185.087  1.00218.11      AP1  C
ATOM   1658  OG  SER A 217     145.222 162.941 185.756  1.00218.11      AP1  O
ATOM   1659  N   LEU A 218     145.245 158.767 184.595  1.00200.95      AP1  N
ATOM   1660  CA  LEU A 218     145.331 157.618 183.701  1.00200.95      AP1  C
ATOM   1661  C   LEU A 218     145.964 158.019 182.375  1.00200.95      AP1  C
ATOM   1662  O   LEU A 218     146.593 157.196 181.701  1.00200.95      AP1  O
ATOM   1663  CB  LEU A 218     143.948 157.007 183.461  1.00200.95      AP1  C
ATOM   1664  CG  LEU A 218     143.386 156.011 184.482  1.00200.95      AP1  C
ATOM   1665  CD1 LEU A 218     144.250 154.760 184.535  1.00200.95      AP1  C
ATOM   1666  CD2 LEU A 218     143.235 156.625 185.868  1.00200.95      AP1  C
ATOM   1667  N   ARG A 219     145.799 159.283 181.995  1.00214.01      AP1  N
ATOM   1668  CA  ARG A 219     146.417 159.815 180.798  1.00214.01      AP1  C
ATOM   1669  C   ARG A 219     147.929 159.893 180.992  1.00214.01      AP1  C
ATOM   1670  O   ARG A 219     148.422 159.862 182.122  1.00214.01      AP1  O
ATOM   1671  CB  ARG A 219     145.818 161.186 180.471  1.00214.01      AP1  C
ATOM   1672  CG  ARG A 219     145.886 162.199 181.609  1.00214.01      AP1  C
ATOM   1673  CD  ARG A 219     147.193 162.965 181.632  1.00214.01      AP1  C
ATOM   1674  NE  ARG A 219     147.153 164.097 182.546  1.00214.01      AP1  N
ATOM   1675  CZ  ARG A 219     148.229 164.716 183.011  1.00214.01      AP1  C
ATOM   1676  NH1 ARG A 219     149.448 164.316 182.688  1.00214.01      AP1  N
ATOM   1677  NH2 ARG A 219     148.080 165.759 183.820  1.00214.01      AP1  N
ATOM   1678  N   PRO A 220     148.700 159.973 179.893  1.00202.43      AP1  N
ATOM   1679  CA  PRO A 220     150.158 160.108 180.027  1.00202.43      AP1  C
ATOM   1680  C   PRO A 220     150.572 161.285 180.896  1.00202.43      AP1  C
ATOM   1681  O   PRO A 220     150.194 162.433 180.642  1.00202.43      AP1  O
ATOM   1682  CB  PRO A 220     150.631 160.283 178.578  1.00202.43      AP1  C
ATOM   1683  CG  PRO A 220     149.573 159.646 177.756  1.00202.43      AP1  C
ATOM   1684  CD  PRO A 220     148.282 159.862 178.485  1.00202.43      AP1  C
ATOM   1685  N   TYR A 221     151.361 160.990 181.924  1.00213.77      AP1  N
ATOM   1686  CA  TYR A 221     151.839 161.934 182.929  1.00213.77      AP1  C
ATOM   1687  C   TYR A 221     152.549 163.169 182.370  1.00213.77      AP1  C
ATOM   1688  O   TYR A 221     152.519 164.220 183.022  1.00213.77      AP1  O
ATOM   1689  CB  TYR A 221     152.760 161.206 183.912  1.00213.77      AP1  C
ATOM   1690  CG  TYR A 221     152.249 159.843 184.329  1.00213.77      AP1  C
ATOM   1691  CD1 TYR A 221     152.681 158.688 183.687  1.00213.77      AP1  C
ATOM   1692  CD2 TYR A 221     151.329 159.711 185.362  1.00213.77      AP1  C
ATOM   1693  CE1 TYR A 221     152.213 157.443 184.065  1.00213.77      AP1  C
ATOM   1694  CE2 TYR A 221     150.858 158.470 185.746  1.00213.77      AP1  C
ATOM   1695  CZ  TYR A 221     151.302 157.341 185.095  1.00213.77      AP1  C
ATOM   1696  OH  TYR A 221     150.833 156.105 185.477  1.00213.77      AP1  O
ATOM   1697  N   PRO A 222     153.219 163.101 181.206  1.00192.97      AP1  N
ATOM   1698  CA  PRO A 222     153.815 164.330 180.646  1.00192.97      AP1  C
ATOM   1699  C   PRO A 222     152.873 165.524 180.561  1.00192.97      AP1  C
ATOM   1700  O   PRO A 222     153.310 166.661 180.778  1.00192.97      AP1  O
ATOM   1701  CB  PRO A 222     154.279 163.870 179.262  1.00192.97      AP1  C
ATOM   1702  CG  PRO A 222     154.679 162.458 179.469  1.00192.97      AP1  C
ATOM   1703  CD  PRO A 222     153.843 161.903 180.605  1.00192.97      AP1  C
ATOM   1704  N   GLY A 223     151.598 165.308 180.248  1.00172.93      AP1  N
ATOM   1705  CA  GLY A 223     150.664 166.415 180.191  1.00172.93      AP1  C
ATOM   1706  C   GLY A 223     150.420 167.032 181.555  1.00172.93      AP1  C
ATOM   1707  O   GLY A 223     150.668 166.427 182.600  1.00172.93      AP1  O
ATOM   1708  N   ALA A 224     149.918 168.265 181.539  1.00143.94      AP1  N
ATOM   1709  CA  ALA A 224     149.663 169.008 182.766  1.00143.94      AP1  C
ATOM   1710  C   ALA A 224     148.801 170.219 182.447  1.00143.94      AP1  C
ATOM   1711  O   ALA A 224     148.904 170.787 181.356  1.00143.94      AP1  O
ATOM   1712  CB  ALA A 224     150.972 169.454 183.433  1.00143.94      AP1  C
ATOM   1713  N   ARG A 225     147.953 170.607 183.404  1.00120.51      AP1  N
ATOM   1714  CA  ARG A 225     147.086 171.767 183.207  1.00120.51      AP1  C
ATOM   1715  C   ARG A 225     147.890 173.062 183.029  1.00120.51      AP1  C
ATOM   1716  O   ARG A 225     147.554 173.875 182.159  1.00120.51      AP1  O
ATOM   1717  CB  ARG A 225     146.076 171.880 184.353  1.00120.51      AP1  C
ATOM   1718  CG  ARG A 225     144.914 170.900 184.244  1.00120.51      AP1  C
ATOM   1719  CD  ARG A 225     143.603 171.512 184.711  1.00120.51      AP1  C
ATOM   1720  NE  ARG A 225     142.747 170.526 185.360  1.00120.51      AP1  N
ATOM   1721  CZ  ARG A 225     141.431 170.635 185.480  1.00120.51      AP1  C
ATOM   1722  NH1 ARG A 225     140.775 171.672 184.985  1.00120.51      AP1  N
ATOM   1723  NH2 ARG A 225     140.755 169.678 186.108  1.00120.51      AP1  N
ATOM   1724  N   ALA A 226     148.942 173.294 183.829  1.00139.70      AP1  N
ATOM   1725  CA  ALA A 226     149.227 172.662 185.124  1.00139.70      AP1  C
ATOM   1726  C   ALA A 226     148.497 173.317 186.318  1.00139.70      AP1  C
ATOM   1727  O   ALA A 226     147.870 172.607 187.104  1.00139.70      AP1  O
ATOM   1728  CB  ALA A 226     150.741 172.628 185.376  1.00139.70      AP1  C
ATOM   1729  N   PRO A 227     148.561 174.646 186.468  1.00146.11      AP1  N
ATOM   1730  CA  PRO A 227     147.931 175.278 187.635  1.00146.11      AP1  C
ATOM   1731  C   PRO A 227     146.462 175.623 187.452  1.00146.11      AP1  C
ATOM   1732  O   PRO A 227     145.847 176.130 188.398  1.00146.11      AP1  O
ATOM   1733  CB  PRO A 227     148.768 176.548 187.817  1.00146.11      AP1  C
ATOM   1734  CG  PRO A 227     149.105 176.937 186.433  1.00146.11      AP1  C
ATOM   1735  CD  PRO A 227     149.300 175.648 185.669  1.00146.11      AP1  C
ATOM   1736  N   GLN A 228     145.893 175.379 186.272  1.00165.54      AP1  N
ATOM   1737  CA  GLN A 228     144.492 175.608 185.924  1.00165.54      AP1  C
ATOM   1738  C   GLN A 228     144.132 177.095 185.921  1.00165.54      AP1  C
ATOM   1739  O   GLN A 228     142.971 177.432 185.709  1.00165.54      AP1  O
ATOM   1740  CB  GLN A 228     143.537 174.825 186.845  1.00165.54      AP1  C
ATOM   1741  CG  GLN A 228     142.065 174.783 186.433  1.00165.54      AP1  C
ATOM   1742  CD  GLN A 228     141.229 173.911 187.348  1.00165.54      AP1  C
ATOM   1743  OE1 GLN A 228     141.735 173.348 188.318  1.00165.54      AP1  O
ATOM   1744  NE2 GLN A 228     139.941 173.795 187.045  1.00165.54      AP1  N
ATOM   1745  N   LYS A 229     145.094 177.998 186.110  1.00227.28      AP1  N
ATOM   1746  CA  LYS A 229     144.797 179.427 186.046  1.00227.28      AP1  C
ATOM   1747  C   LYS A 229     144.257 179.808 184.670  1.00227.28      AP1  C
ATOM   1748  O   LYS A 229     143.116 180.271 184.548  1.00227.28      AP1  O
ATOM   1749  CB  LYS A 229     146.045 180.250 186.377  1.00227.28      AP1  C
ATOM   1750  CG  LYS A 229     145.835 181.751 186.274  1.00227.28      AP1  C
ATOM   1751  CD  LYS A 229     145.195 182.306 187.537  1.00227.28      AP1  C
ATOM   1752  CE  LYS A 229     144.784 183.757 187.355  1.00227.28      AP1  C
ATOM   1753  NZ  LYS A 229     143.632 183.879 186.420  1.00227.28      AP1  N
ATOM   1754  N   LEU A 230     145.063 179.600 183.625  1.00187.81      AP1  N
ATOM   1755  CA  LEU A 230     144.604 179.868 182.267  1.00187.81      AP1  C
ATOM   1756  C   LEU A 230     143.442 178.971 181.865  1.00187.81      AP1  C
ATOM   1757  O   LEU A 230     142.620 179.374 181.037  1.00187.81      AP1  O
ATOM   1758  CB  LEU A 230     145.761 179.702 181.279  1.00187.81      AP1  C
ATOM   1759  CG  LEU A 230     145.494 180.011 179.802  1.00187.81      AP1  C
ATOM   1760  CD1 LEU A 230     144.854 181.380 179.631  1.00187.81      AP1  C
ATOM   1761  CD2 LEU A 230     146.780 179.913 178.993  1.00187.81      AP1  C
ATOM   1762  N   ILE A 231     143.350 177.772 182.440  1.00234.45      AP1  N
ATOM   1763  CA  ILE A 231     142.235 176.875 182.136  1.00234.45      AP1  C
ATOM   1764  C   ILE A 231     140.921 177.492 182.604  1.00234.45      AP1  C
ATOM   1765  O   ILE A 231     139.937 177.561 181.856  1.00234.45      AP1  O
ATOM   1766  CB  ILE A 231     142.474 175.496 182.776  1.00234.45      AP1  C
ATOM   1767  CG1 ILE A 231     143.785 174.898 182.258  1.00234.45      AP1  C
ATOM   1768  CG2 ILE A 231     141.304 174.568 182.513  1.00234.45      AP1  C
ATOM   1769  CD1 ILE A 231     143.921 174.927 180.751  1.00234.45      AP1  C
ATOM   1770  N   GLY A 232     140.892 177.956 183.854  1.00249.58      AP1  N
ATOM   1771  CA  GLY A 232     139.727 178.656 184.357  1.00249.58      AP1  C
ATOM   1772  C   GLY A 232     139.473 179.962 183.636  1.00249.58      AP1  C
ATOM   1773  O   GLY A 232     138.324 180.376 183.485  1.00249.58      AP1  O
ATOM   1774  N   GLU A 233     140.536 180.630 183.182  1.00239.52      AP1  N
ATOM   1775  CA  GLU A 233     140.346 181.831 182.373  1.00239.52      AP1  C
ATOM   1776  C   GLU A 233     139.630 181.510 181.065  1.00239.52      AP1  C
ATOM   1777  O   GLU A 233     138.728 182.244 180.645  1.00239.52      AP1  O
ATOM   1778  CB  GLU A 233     141.693 182.504 182.107  1.00239.52      AP1  C
ATOM   1779  CG  GLU A 233     142.191 183.351 183.268  1.00239.52      AP1  C
ATOM   1780  CD  GLU A 233     143.597 183.872 183.053  1.00239.52      AP1  C
ATOM   1781  OE1 GLU A 233     144.376 183.204 182.342  1.00239.52      AP1  O
ATOM   1782  OE2 GLU A 233     143.924 184.948 183.595  1.00239.52      AP1  O
ATOM   1783  N   ALA A 234     140.012 180.411 180.411  1.00213.75      AP1  N
ATOM   1784  CA  ALA A 234     139.320 179.988 179.195  1.00213.75      AP1  C
ATOM   1785  C   ALA A 234     137.878 179.591 179.490  1.00213.75      AP1  C
ATOM   1786  O   ALA A 234     136.967 179.891 178.704  1.00213.75      AP1  O
ATOM   1787  CB  ALA A 234     140.073 178.834 178.535  1.00213.75      AP1  C
ATOM   1788  N   ILE A 235     137.655 178.908 180.614  1.00190.59      AP1  N
ATOM   1789  CA  ILE A 235     136.294 178.544 181.008  1.00190.59      AP1  C
ATOM   1790  C   ILE A 235     135.452 179.799 181.211  1.00190.59      AP1  C
ATOM   1791  O   ILE A 235     134.298 179.870 180.777  1.00190.59      AP1  O
ATOM   1792  CB  ILE A 235     136.313 177.661 182.269  1.00190.59      AP1  C
ATOM   1793  CG1 ILE A 235     136.988 176.319 181.979  1.00190.59      AP1  C
ATOM   1794  CG2 ILE A 235     134.900 177.441 182.788  1.00190.59      AP1  C
ATOM   1795  CD1 ILE A 235     136.944 175.346 183.143  1.00190.59      AP1  C
ATOM   1796  N   ALA A 236     136.022 180.811 181.868  1.00202.13      AP1  N
ATOM   1797  CA  ALA A 236     135.309 182.064 182.087  1.00202.13      AP1  C
ATOM   1798  C   ALA A 236     135.051 182.797 180.777  1.00202.13      AP1  C
ATOM   1799  O   ALA A 236     134.016 183.453 180.621  1.00202.13      AP1  O
ATOM   1800  CB  ALA A 236     136.090 182.952 183.054  1.00202.13      AP1  C
ATOM   1801  N   LYS A 237     135.992 182.720 179.832  1.00191.97      AP1  N
ATOM   1802  CA  LYS A 237     135.754 183.296 178.511  1.00191.97      AP1  C
ATOM   1803  C   LYS A 237     134.551 182.639 177.847  1.00191.97      AP1  C
ATOM   1804  O   LYS A 237     133.634 183.321 177.369  1.00191.97      AP1  O
ATOM   1805  CB  LYS A 237     136.997 183.150 177.632  1.00191.97      AP1  C
ATOM   1806  CG  LYS A 237     138.124 184.110 177.973  1.00191.97      AP1  C
ATOM   1807  CD  LYS A 237     139.270 184.014 176.976  1.00191.97      AP1  C
ATOM   1808  CE  LYS A 237     140.026 182.705 177.101  1.00191.97      AP1  C
ATOM   1809  NZ  LYS A 237     141.213 182.662 176.204  1.00191.97      AP1  N
ATOM   1810  N   ALA A 238     134.534 181.304 177.824  1.00147.00      AP1  N
ATOM   1811  CA  ALA A 238     133.398 180.590 177.248  1.00147.00      AP1  C
ATOM   1812  C   ALA A 238     132.110 180.885 178.004  1.00147.00      AP1  C
ATOM   1813  O   ALA A 238     131.022 180.863 177.416  1.00147.00      AP1  O
ATOM   1814  CB  ALA A 238     133.674 179.086 177.235  1.00147.00      AP1  C
ATOM   1815  N   ALA A 239     132.212 181.160 179.305  1.00166.61      AP1  N
ATOM   1816  CA  ALA A 239     131.036 181.423 180.127  1.00166.61      AP1  C
ATOM   1817  C   ALA A 239     130.464 182.811 179.871  1.00166.61      AP1  C
ATOM   1818  O   ALA A 239     129.244 183.004 179.905  1.00166.61      AP1  O
ATOM   1819  CB  ALA A 239     131.388 181.245 181.604  1.00166.61      AP1  C
ATOM   1820  N   ARG A 240     131.326 183.802 179.642  1.00204.47      AP1  N
ATOM   1821  CA  ARG A 240     130.815 185.123 179.300  1.00204.47      AP1  C
ATOM   1822  C   ARG A 240     130.507 185.258 177.816  1.00204.47      AP1  C
ATOM   1823  O   ARG A 240     129.949 186.283 177.410  1.00204.47      AP1  O
ATOM   1824  CB  ARG A 240     131.793 186.224 179.720  1.00204.47      AP1  C
ATOM   1825  CG  ARG A 240     133.105 186.274 178.952  1.00204.47      AP1  C
ATOM   1826  CD  ARG A 240     133.976 187.392 179.511  1.00204.47      AP1  C
ATOM   1827  NE  ARG A 240     135.215 187.584 178.767  1.00204.47      AP1  N
ATOM   1828  CZ  ARG A 240     136.353 186.954 179.025  1.00204.47      AP1  C
ATOM   1829  NH1 ARG A 240     136.455 186.091 180.023  1.00204.47      AP1  N
ATOM   1830  NH2 ARG A 240     137.420 187.209 178.274  1.00204.47      AP1  N
ATOM   1831  N   ASP A 241     130.864 184.258 177.006  1.00179.42      AP1  N
ATOM   1832  CA  ASP A 241     130.540 184.305 175.582  1.00179.42      AP1  C
ATOM   1833  C   ASP A 241     129.037 184.412 175.331  1.00179.42      AP1  C
ATOM   1834  O   ASP A 241     128.612 185.015 174.339  1.00179.42      AP1  O
ATOM   1835  CB  ASP A 241     131.105 183.070 174.879  1.00179.42      AP1  C
ATOM   1836  CG  ASP A 241     132.566 183.226 174.509  1.00179.42      AP1  C
ATOM   1837  OD1 ASP A 241     133.109 184.340 174.670  1.00179.42      AP1  O
ATOM   1838  OD2 ASP A 241     133.175 182.233 174.059  1.00179.42      AP1  O
ATOM   1839  N   LEU A 242     128.215 183.834 176.209  1.00173.80      AP1  N
ATOM   1840  CA  LEU A 242     126.786 183.734 175.913  1.00173.80      AP1  C
ATOM   1841  C   LEU A 242     125.924 184.701 176.730  1.00173.80      AP1  C
ATOM   1842  O   LEU A 242     125.129 185.455 176.159  1.00173.80      AP1  O
ATOM   1843  CB  LEU A 242     126.302 182.286 176.094  1.00173.80      AP1  C
ATOM   1844  CG  LEU A 242     126.134 181.620 177.464  1.00173.80      AP1  C
ATOM   1845  CD1 LEU A 242     125.302 180.354 177.360  1.00173.80      AP1  C
ATOM   1846  CD2 LEU A 242     127.485 181.286 178.054  1.00173.80      AP1  C
ATOM   1847  N   ILE A 243     126.064 184.697 178.055  1.00138.36      AP1  N
ATOM   1848  CA  ILE A 243     125.092 185.396 178.895  1.00138.36      AP1  C
ATOM   1849  C   ILE A 243     125.441 186.873 179.024  1.00138.36      AP1  C
ATOM   1850  O   ILE A 243     124.697 187.744 178.558  1.00138.36      AP1  O
ATOM   1851  CB  ILE A 243     124.994 184.727 180.279  1.00138.36      AP1  C
ATOM   1852  CG1 ILE A 243     124.458 183.301 180.150  1.00138.36      AP1  C
ATOM   1853  CG2 ILE A 243     124.106 185.547 181.206  1.00138.36      AP1  C
ATOM   1854  CD1 ILE A 243     124.578 182.490 181.419  1.00138.36      AP1  C
ATOM   1855  N   HIS A 244     126.587 187.174 179.627  1.00185.27      AP1  N
ATOM   1856  CA  HIS A 244     126.974 188.544 179.943  1.00185.27      AP1  C
ATOM   1857  C   HIS A 244     128.413 188.546 180.434  1.00185.27      AP1  C
ATOM   1858  O   HIS A 244     128.989 187.495 180.728  1.00185.27      AP1  O
ATOM   1859  CB  HIS A 244     126.060 189.173 181.004  1.00185.27      AP1  C
ATOM   1860  CG  HIS A 244     124.942 189.994 180.436  1.00185.27      AP1  C
ATOM   1861  ND1 HIS A 244     123.820 189.434 179.865  1.00185.27      AP1  N
ATOM   1862  CD2 HIS A 244     124.777 191.335 180.352  1.00185.27      AP1  C
ATOM   1863  CE1 HIS A 244     123.012 190.394 179.454  1.00185.27      AP1  C
ATOM   1864  NE2 HIS A 244     123.569 191.558 179.738  1.00185.27      AP1  N
ATOM   1865  N   SER A 245     128.980 189.748 180.526  1.00145.29      AP1  N
ATOM   1866  CA  SER A 245     130.302 189.946 181.098  1.00145.29      AP1  C
ATOM   1867  C   SER A 245     130.257 190.547 182.495  1.00145.29      AP1  C
ATOM   1868  O   SER A 245     131.257 190.472 183.217  1.00145.29      AP1  O
ATOM   1869  CB  SER A 245     131.146 190.842 180.185  1.00145.29      AP1  C
ATOM   1870  OG  SER A 245     130.405 191.968 179.750  1.00145.29      AP1  O
ATOM   1871  N   ARG A 246     129.131 191.147 182.887  1.00103.67      AP1  N
ATOM   1872  CA  ARG A 246     128.991 191.661 184.246  1.00103.67      AP1  C
ATOM   1873  C   ARG A 246     129.045 190.529 185.265  1.00103.67      AP1  C
ATOM   1874  O   ARG A 246     129.679 190.657 186.318  1.00103.67      AP1  O
ATOM   1875  CB  ARG A 246     127.686 192.447 184.377  1.00103.67      AP1  C
ATOM   1876  CG  ARG A 246     127.654 193.747 183.584  1.00103.67      AP1  C
ATOM   1877  CD  ARG A 246     128.959 194.520 183.709  1.00103.67      AP1  C
ATOM   1878  NE  ARG A 246     129.274 194.841 185.096  1.00103.67      AP1  N
ATOM   1879  CZ  ARG A 246     130.412 194.528 185.701  1.00103.67      AP1  C
ATOM   1880  NH1 ARG A 246     131.373 193.873 185.071  1.00103.67      AP1  N
ATOM   1881  NH2 ARG A 246     130.590 194.882 186.971  1.00103.67      AP1  N
ATOM   1882  N   TYR A 247     128.379 189.415 184.971  1.00167.45      AP1  N
ATOM   1883  CA  TYR A 247     128.386 188.274 185.877  1.00167.45      AP1  C
ATOM   1884  C   TYR A 247     129.786 187.682 185.994  1.00167.45      AP1  C
ATOM   1885  O   TYR A 247     130.525 187.599 185.009  1.00167.45      AP1  O
ATOM   1886  CB  TYR A 247     127.409 187.206 185.384  1.00167.45      AP1  C
ATOM   1887  CG  TYR A 247     126.011 187.323 185.946  1.00167.45      AP1  C
ATOM   1888  CD1 TYR A 247     125.757 187.068 187.288  1.00167.45      AP1  C
ATOM   1889  CD2 TYR A 247     124.942 187.674 185.133  1.00167.45      AP1  C
ATOM   1890  CE1 TYR A 247     124.479 187.167 187.805  1.00167.45      AP1  C
ATOM   1891  CE2 TYR A 247     123.661 187.777 185.641  1.00167.45      AP1  C
ATOM   1892  CZ  TYR A 247     123.435 187.522 186.978  1.00167.45      AP1  C
ATOM   1893  OH  TYR A 247     122.161 187.622 187.488  1.00167.45      AP1  O
ATOM   1894  N   LYS A 248     130.148 187.270 187.208  1.00173.52      AP1  N
ATOM   1895  CA  LYS A 248     131.354 186.488 187.454  1.00173.52      AP1  C
ATOM   1896  C   LYS A 248     130.925 185.037 187.641  1.00173.52      AP1  C
ATOM   1897  O   LYS A 248     130.196 184.718 188.583  1.00173.52      AP1  O
ATOM   1898  CB  LYS A 248     132.113 187.001 188.674  1.00173.52      AP1  C
ATOM   1899  CG  LYS A 248     132.902 188.275 188.438  1.00173.52      AP1  C
ATOM   1900  CD  LYS A 248     133.593 188.722 189.714  1.00173.52      AP1  C
ATOM   1901  CE  LYS A 248     134.724 187.781 190.090  1.00173.52      AP1  C
ATOM   1902  NZ  LYS A 248     135.495 188.289 191.257  1.00173.52      AP1  N
ATOM   1903  N   ILE A 249     131.372 184.171 186.754  1.00178.53      AP1  N
ATOM   1904  CA  ILE A 249     130.858 182.810 186.677  1.00178.53      AP1  C
ATOM   1905  C   ILE A 249     131.879 181.834 187.244  1.00178.53      AP1  C
ATOM   1906  O   ILE A 249     133.060 181.848 186.880  1.00178.53      AP1  O
ATOM   1907  CB  ILE A 249     130.477 182.472 185.220  1.00178.53      AP1  C
ATOM   1908  CG1 ILE A 249     129.409 183.458 184.733  1.00178.53      AP1  C
ATOM   1909  CG2 ILE A 249     130.013 181.030 185.102  1.00178.53      AP1  C
ATOM   1910  CD1 ILE A 249     129.249 183.529 183.234  1.00178.53      AP1  C
ATOM   1911  N   LYS A 250     131.414 180.972 188.149  1.00150.99      AP1  N
ATOM   1912  CA  LYS A 250     132.281 180.025 188.846  1.00150.99      AP1  C
ATOM   1913  C   LYS A 250     131.735 178.619 188.647  1.00150.99      AP1  C
ATOM   1914  O   LYS A 250     130.624 178.312 189.090  1.00150.99      AP1  O
ATOM   1915  CB  LYS A 250     132.380 180.353 190.336  1.00150.99      AP1  C
ATOM   1916  CG  LYS A 250     133.484 181.325 190.703  1.00150.99      AP1  C
ATOM   1917  CD  LYS A 250     133.119 182.756 190.354  1.00150.99      AP1  C
ATOM   1918  CE  LYS A 250     132.039 183.288 191.278  1.00150.99      AP1  C
ATOM   1919  NZ  LYS A 250     131.763 184.726 191.023  1.00150.99      AP1  N
ATOM   1920  N   VAL A 251     132.521 177.765 187.999  1.00109.90      AP1  N
ATOM   1921  CA  VAL A 251     132.196 176.351 187.865  1.00109.90      AP1  C
ATOM   1922  C   VAL A 251     132.739 175.618 189.084  1.00109.90      AP1  C
ATOM   1923  O   VAL A 251     133.893 175.820 189.478  1.00109.90      AP1  O
ATOM   1924  CB  VAL A 251     132.776 175.771 186.563  1.00109.90      AP1  C
ATOM   1925  CG1 VAL A 251     132.351 174.322 186.395  1.00109.90      AP1  C
ATOM   1926  CG2 VAL A 251     132.327 176.598 185.370  1.00109.90      AP1  C
ATOM   1927  N   ASN A 252     131.906 174.773 189.686  1.00175.24      AP1  N
ATOM   1928  CA  ASN A 252     132.249 174.069 190.911  1.00175.24      AP1  C
ATOM   1929  C   ASN A 252     132.275 172.574 190.634  1.00175.24      AP1  C
ATOM   1930  O   ASN A 252     131.317 172.011 190.089  1.00175.24      AP1  O
ATOM   1931  CB  ASN A 252     131.253 174.381 192.029  1.00175.24      AP1  C
ATOM   1932  CG  ASN A 252     131.355 175.809 192.518  1.00175.24      AP1  C
ATOM   1933  OD1 ASN A 252     132.448 176.344 192.679  1.00175.24      AP1  O
ATOM   1934  ND2 ASN A 252     130.208 176.437 192.754  1.00175.24      AP1  N
ATOM   1935  N   GLN A 253     133.369 171.938 191.043  1.00173.19      AP1  N
ATOM   1936  CA  GLN A 253     133.705 170.592 190.617  1.00173.19      AP1  C
ATOM   1937  C   GLN A 253     133.021 169.551 191.502  1.00173.19      AP1  C
ATOM   1938  O   GLN A 253     132.312 169.871 192.460  1.00173.19      AP1  O
ATOM   1939  CB  GLN A 253     135.222 170.415 190.621  1.00173.19      AP1  C
ATOM   1940  CG  GLN A 253     135.987 171.665 190.199  1.00173.19      AP1  C
ATOM   1941  CD  GLN A 253     135.534 172.211 188.858  1.00173.19      AP1  C
ATOM   1942  OE1 GLN A 253     134.933 173.281 188.781  1.00173.19      AP1  O
ATOM   1943  NE2 GLN A 253     135.821 171.473 187.792  1.00173.19      AP1  N
ATOM   1944  N   GLY A 254     133.241 168.277 191.172  1.00148.95      AP1  N
ATOM   1945  CA  GLY A 254     132.635 167.173 191.880  1.00148.95      AP1  C
ATOM   1946  C   GLY A 254     133.368 166.831 193.166  1.00148.95      AP1  C
ATOM   1947  O   GLY A 254     134.153 167.614 193.704  1.00148.95      AP1  O
ATOM   1948  N   THR A 255     133.078 165.638 193.673  1.00105.97      AP1  N
ATOM   1949  CA  THR A 255     133.693 165.166 194.910  1.00105.97      AP1  C
ATOM   1950  C   THR A 255     135.136 164.728 194.675  1.00105.97      AP1  C
ATOM   1951  O   THR A 255     135.442 164.058 193.689  0.00105.97      AP1  O
ATOM   1952  CB  THR A 255     132.903 163.995 195.521  1.00105.97      AP1  C
ATOM   1953  OG1 THR A 255     131.535 164.381 195.700  1.00105.97      AP1  O
ATOM   1954  CG2 THR A 255     133.493 163.596 196.866  1.00105.97      AP1  C
ATOM   1955  OXT THR A 255     136.031 165.030 195.466  0.00105.97      AP1  O
END
